# Supplementary material for: AtSK11 and AtSK12 Mediate the Mild Osmotic Stress-Induced Root Growth Response in Arabidopsis
Source: Int J Mol Sci. 2020 Jun 2;21(11):3991. doi: 10.3390/ijms21113991 (PMC7312642; doi:10.3390/ijms21113991)
Supplement: Supplementary file 1 [file ijms-21-03991-s001.zip]

Archive with 10 entries (10 files):
- Supplementary Figure 5.pdf
- Supplementary Figure 6.pdf
- Supplementary Figure 7.pdf
- Supplementary Figure 8.pdf
- Supplementary Figure legend.docx
- Supplementary Table1-5.xlsx
- Supplementary Figure 1.pdf
- Supplementary Figure 2.pdf
- Supplementary Figure 3.pdf
- Supplementary Figure 4.pdf
