# Supplementary material for: AtSK11 and AtSK12 Mediate the Mild Osmotic Stress-Induced Root Growth Response in Arabidopsis
Source: Int J Mol Sci. 2020 Jun 2;21(11):3991. doi: 10.3390/ijms21113991 (PMC7312642; doi:10.3390/ijms21113991)
Supplement: Supplementary file 1 [file ijms-21-03991-s001.zip › Supplementary Table1-5.xlsx]

## Sheet: Supplementary Table1
			Supplementary Table 1 Motif enrichment sequence 1
			Name	Strand	Start	p-value	Sites
			AT2G24980 (EXT6)	+	-127	1.44e-10	GTACTTAGAA	GTGCCACACACGAAC	GCAAGTTGAG
			AT4G13390 (EXT12)	+	-145	1.44e-10	TTATTTGTAA	GTGCCACACACGAAC	CCAAATGGAG
			AT4G08410 (EXT like)	+	-65	1.44e-10	GTTTTTGGAA	GTGCCACACACGAAC	CCAGGTTGAG
			AT5G49080 (EXT11)	+	-137	1.44e-10	GTGTTTGGAA	GTGCCACACACGAAC	CCAAGTTGAC
			AT5G06640 (EXT10)	+	-75	1.85e-09	GTAATTGGAA	GTGCCACACACGAAG	CCAACTTGAG
			AT5G06640 (EXT10)	+	-458	6.56e-08	TGAACCAAAC	GTTGCTCACACGATC	GATTCGCATG
			AT2G24980 (EXT6)	+	-324	9.45e-08	TGAATCAAAT	GTTGCTCACACGACC	GATTCACATC
			AT5G35190 (EXT13)	+	-150	1.57e-07	GTATTTGAAA	GTGCTATACACGAAC	CCAAGATGGG
			AT4G25820 (XTH14)	+	-798	7.73e-07	GCTTCCTACC	GCGGCTTCAACGAAG	AAGCTTGCGT
			AT4G25820 (XTH14)	-	-974	9.68e-07	TCTTATGGGA	GTTCCATCCACGGAG	AATCTGAATA
			AT4G13390 (EXT12)	+	-372	1.19e-06	CGTTGGATTG	TCGGCTCACCGGAAC	TCTTAATTCT
			AT4G25820 (XTH14)	-	-720	1.47e-06	TCTAGCTCCT	GAGACAACCACGAAC	CAGTACTCCC
			AT5G49080 (EXT11)	+	-1379	1.58e-06	ATCAAGTAGC	TTGGCACAAAGGAGC	ATAGTTTGCT
			AT3G49960	+	-1004	1.58e-06	AACAAGGAGC	GTGCCTTGCACAATC	TGCTCATAAT
			AT3G51240 (TT6)	+	-1461	1.7e-06	TGTCTGCATC	GTTAGACCCACGATC	GGTGAGTCGT
			AT4G25820 (XTH14)	+	-54	1.94e-06	CGTCGATAAT	GTGCCTCCACGAAAC	TCTCTTTATA
			AT3G51240 (TT6)	-	-1045	2.91e-06	TTATAAGACT	GCGACCTAAACGAGC	TTCATTCACA
			The motif 1 of 10 candidate gene promoter sequences by motif enrichment analysis with E-value: 2.0e-013, Site Count: 17, Width: 15.

## Sheet: Supplementary Table2
			Supplementary Table 2 Motif enrichment sequence 2
			Name	Strand	Start	p-value	Sites
			AT4G08410 (EXT like)	+	-96	2.13e-10	TTCAAACAAA	CAACTTAGCACGTCC	TCTAATGTTT
			AT5G49080 (EXT11)	+	-168	9.83e-10	TTTCAACTTA	CAACTTAGCACGTAC	CCTTATGTGT
			AT4G13390 (EXT12)	+	-176	1.44e-09	TTCAAACAAG	CAACTTAGCACGTCT	TCAAAATTAT
			AT2G24980 (EXT6)	+	-158	2.85e-09	TCCAAACATA	CAACTTAGCACGTTC	TCTAATGTAC
			AT5G06640 (EXT10)	+	-106	5.05e-09	TTCAAACAAA	CAACATTGCACGTCC	TCTAATGTAA
			AT5G35190 (EXT13)	+	-179	7.11e-09	TTCAAACAAA	CAACTTAGCACGTAT	AAATGTATTT
			AT4G25820 (XTH14)	-	-1494	8.96e-08	CGTTGTTTGT	GATCTGTCCACGTCC	GTCTC
			The motif 2 of 10 candidate gene promoter sequences by motif enrichment analysis with E-value: 4.2e-003, Site Count: 7, Width: 15.

## Sheet: Supplementary Table3
Supplementary Table 3 FPKM of genes in sk11sk12 (M) mutant in -0.25 MPa, -0.4 MPa, -0.6 MPa
tracking_id	M_0.25_FPKM	M_0.4_FPKM	M_0.6_FPKM	rawcluster	rcTransform	mergeCluster
AT1G01010	3.57137	4.80656	7.26595	1697	2	2
AT1G01070	4.54003	6.03505	9.21123	1697	2	2
AT1G01100	727.973	878.615	953.412	2449	4	2
AT1G01160	25.5463	30.4404	32.5371	2449	4	2
AT1G01250	4.88035	9.64558	15.8876	3590	9	2
AT1G01290	7.59215	8.96277	9.14783	12999	26	2
AT1G01370	7.18704	8.70457	8.8713	12999	26	2
AT1G01470	161.056	236.195	262.133	2449	4	2
AT1G01550	83.5674	90.8267	102.321	3590	9	2
AT1G01600	7.68834	7.85029	8.23529	1697	2	2
AT1G01720	22.4143	44.2021	72.6053	3590	9	2
AT1G01725	28.0694	35.1736	39.8205	14146	30	2
AT1G01730	27.8765	31.4707	41.3886	1697	2	2
AT1G01800	68.1293	71.7028	76.0321	3590	9	2
AT1G01810	0.960717	1.68929	1.64422	11808	23	2
AT1G02100	17.3142	19.1326	21.3591	3590	9	2
AT1G02140	245.276	297.687	322.89	2449	4	2
AT1G02180	8.80332	9.32827	9.49728	2449	4	2
AT1G02220	3.43433	8.1526	16.3854	1697	2	2
AT1G02305	58.9432	64.5747	68.3815	14146	30	2
AT1G02380	1.74396	2.38045	2.28431	17295	37	2
AT1G02405	0.882277	1.3366	1.24249	17295	37	2
AT1G02520	1.88687	3.39598	5.36275	3590	9	2
AT1G02680	11.147	12.5932	14.3159	3590	9	2
AT1G02740	6.56821	7.3971	7.72479	2449	4	2
AT1G02750	13.7282	17.1717	20.2407	14146	30	2
AT1G02770	0.164669	0.465738	1.06684	1697	2	2
AT1G02780	956.2	1043.5	1249.1	1697	2	2
AT1G02816	15.8308	17.7714	17.7654	11808	23	2
AT1G02870	31.3411	32.9557	37.4724	1697	2	2
AT1G02880	12.2847	14.3105	17.9145	1697	2	2
AT1G03090	8.08846	9.26171	9.31206	11808	23	2
AT1G03106	0.414911	1.41938	2.87933	3590	9	2
AT1G03140	30.384	38.9862	42.8804	2449	4	2
AT1G03150	28.6837	34.6738	33.649	17295	37	2
AT1G03190	2.54372	2.89675	2.94827	12999	26	2
AT1G03200	2.93575	5.48713	6.21222	2449	4	2
AT1G03220	136.969	210.288	284.621	3590	9	2
AT1G03290	5.97529	8.10479	11.7345	1697	2	2
AT1G03340	1.19216	1.42368	1.64063	3590	9	2
AT1G03610	12.5282	22.9774	21.1783	17295	37	2
AT1G03650	8.28541	9.12687	8.87323	14992	31	2
AT1G03750	1.45796	1.64547	1.73769	2449	4	2
AT1G03770	1.93151	2.8643	3.14794	2449	4	2
AT1G03820	24.9132	49.5202	77.0627	3590	9	2
AT1G03900	89.1353	110.48	117.145	2449	4	2
AT1G03970	6.88163	8.71466	12.1813	1697	2	2
AT1G04070	25.5429	30.6414	36.93	3590	9	2
AT1G04130	5.11613	5.56267	6.6525	1697	2	2
AT1G04190	25.5398	26.6921	26.9644	12999	26	2
AT1G04230	5.81963	6.79911	8.12437	3590	9	2
AT1G04270	784.667	932.756	1057.93	14146	30	2
AT1G04310	3.52102	4.26606	5.04838	3590	9	2
AT1G04330	2.6297	4.37022	5.88456	14146	30	2
AT1G04340	37.6216	44.2575	47.0162	2449	4	2
AT1G04400	53.059	58.0349	56.0538	14992	31	2
AT1G04410	677.126	775.154	949.8	1697	2	2
AT1G04425	5.52765	10.1693	13.0669	14146	30	2
AT1G04480	452.544	482.943	538.392	1697	2	2
AT1G04635	8.98369	9.71302	11.7873	1697	2	2
AT1G04680	37.6557	44.3179	57.9335	1697	2	2
AT1G04710	18.7085	20.9689	25.5855	1697	2	2
AT1G04750	105.498	122.958	121.521	17295	37	2
AT1G04760	3.32997	3.82101	3.81398	11808	23	2
AT1G04770	28.923	44.4658	39.5782	14992	31	2
AT1G04830	6.83724	7.71287	7.86741	12999	26	2
AT1G04850	46.8431	54.6768	61.3417	14146	30	2
AT1G04870	22.4671	25.7399	30.8185	3590	9	2
AT1G04910	11.5188	13.403	13.3073	11808	23	2
AT1G04970	17.2294	18.1855	18.4852	2449	4	2
AT1G04990	11.3679	14.6097	21.6203	1697	2	2
AT1G05060	15.6552	20.6173	22.0364	2449	4	2
AT1G05140	57.0192	60.0599	61.0116	2449	4	2
AT1G05180	17.7989	18.7173	20.4114	1697	2	2
AT1G05205	68.7483	71.7544	79.8569	1697	2	2
AT1G05260	53.1462	69.4743	85.4251	3590	9	2
AT1G05340	7.43819	51.9304	83.9907	14146	30	2
AT1G05370	1.35932	1.85229	2.50267	3590	9	2
AT1G05400	0.720395	1.43137	1.69792	2449	4	2
AT1G05410	7.61413	8.67152	9.5102	14146	30	2
AT1G05560	4.34	6.03192	10.4293	1697	2	2
AT1G05620	15.7147	20.8626	25.3893	14146	30	2
AT1G05690	1.14069	1.3205	1.5506	3590	9	2
AT1G05710	7.07707	10.6108	17.3131	1697	2	2
AT1G05720	29.6345	31.7232	34.5236	3590	9	2
AT1G05730	1.86817	2.75416	3.29511	14146	30	2
AT1G05760	9.70141	11.6808	11.8341	11808	23	2
AT1G05785	11.5319	13.2683	13.2731	11808	23	2
AT1G05835	38.3963	51.0979	53.1521	12999	26	2
AT1G05840	8.07447	9.43144	9.52388	11808	23	2
AT1G05870	24.035	33.5392	38.5985	14146	30	2
AT1G05890	18.5429	21.2832	22.1971	2449	4	2
AT1G05970	11.5192	14.3682	14.2241	11808	23	2
AT1G06080	17.6654	36.083	32.0025	17295	37	2
AT1G06090	13.1823	15.3774	16.6386	14146	30	2
AT1G06100	7.08378	11.1837	10.2572	17295	37	2
AT1G06110	20.8018	22.438	24.529	3590	9	2
AT1G06200	70.0002	73.461	75.2054	2449	4	2
AT1G06270	2.35066	2.97963	3.27028	2449	4	2
AT1G06350	4.30836	7.37075	8.45501	2449	4	2
AT1G06390	32.5416	35.1906	36.9598	14146	30	2
AT1G06500	24.4358	24.7505	24.8672	2449	4	2
AT1G06570	7.54675	11.0213	11.8746	12999	26	2
AT1G06620	7.87205	9.98147	13.035	3590	9	2
AT1G06630	7.04288	8.88722	8.45335	17295	37	2
AT1G06700	46.3193	53.5229	57.6854	14146	30	2
AT1G06770	4.44853	4.80032	4.70385	14992	31	2
AT1G06890	41.6721	47.7249	48.5254	12999	26	2
AT1G06930	0.768417	1.23474	1.10771	14992	31	2
AT1G06960	10.9117	14.5143	13.9815	17295	37	2
AT1G07020	39.823	44.5842	46.1377	2449	4	2
AT1G07040	10.8286	14.112	16.7996	14146	30	2
AT1G07090	29.3895	30.0292	30.3832	14146	30	2
AT1G07130	11.2918	11.6088	11.9878	3590	9	2
AT1G07170	42.8992	48.9781	56.1089	3590	9	2
AT1G07250	24.9561	27.8409	29.6114	14146	30	2
AT1G07440	65.0496	76.9965	75.2885	17295	37	2
AT1G07480	7.27974	8.39901	8.36003	11808	23	2
AT1G07490	4.02568	5.1912	5.22869	11808	23	2
AT1G07530	8.08054	10.3224	13.6704	3590	9	2
AT1G07570	7.78279	8.99096	9.8064	14146	30	2
AT1G07590	919.972	1461.35	1402.73	17295	37	2
AT1G07610	1123.76	1762.19	1955.68	2449	4	2
AT1G07615	5.26955	5.80747	6.3082	3590	9	2
AT1G07660	60.5727	66.6434	69.4871	2449	4	2
AT1G07728	7.05612	8.15045	9.20271	3590	9	2
AT1G07730	1.24192	2.18729	2.59823	2449	4	2
AT1G07770	759.109	905.704	911.097	11808	23	2
AT1G07780	15.1788	16.7275	20.8629	1697	2	2
AT1G07790	167.761	192.046	232.768	1697	2	2
AT1G07820	294.04	334.007	390.873	3590	9	2
AT1G07830	27.4511	31.5117	32.094	12999	26	2
AT1G07870	5.24414	6.70859	9.70446	1697	2	2
AT1G07880	4.37744	4.85626	5.15315	14146	30	2
AT1G07950	27.4842	29.534	32.8159	1697	2	2
AT1G08030	7.53804	7.664	7.72648	2449	4	2
AT1G08040	14.1064	14.9452	16.5597	1697	2	2
AT1G08050	1.80756	3.22305	4.50296	14146	30	2
AT1G08210	10.8114	11.2258	12.0603	1697	2	2
AT1G08230	9.70951	13.5565	19.9952	1697	2	2
AT1G08315	12.7707	15.5211	18.1662	3590	9	2
AT1G08350	5.11479	5.40151	5.81137	3590	9	2
AT1G08460	11.4389	14.4462	16.314	14146	30	2
AT1G08480	127.64	154.157	197.17	1697	2	2
AT1G08570	44.0368	72.4282	83.1637	2449	4	2
AT1G08580	108.74	110.203	110.915	2449	4	2
AT1G08770	25.0356	29.6983	32.197	14146	30	2
AT1G08820	20.2308	23.7629	25.7218	14146	30	2
AT1G08830	25.5328	34.7685	52.7811	1697	2	2
AT1G08880	238.96	287.402	289.122	11808	23	2
AT1G08900	8.01848	8.14653	8.36872	1697	2	2
AT1G08920	9.01967	18.0282	21.8815	2449	4	2
AT1G08940	11.8777	15.1762	18.8747	3590	9	2
AT1G08970	41.6928	45.952	50.5352	3590	9	2
AT1G08980	63.8699	80.587	80.2289	11808	23	2
AT1G09050	1.12955	1.25991	1.29538	12999	26	2
AT1G09070	71.7891	103.842	136.178	3590	9	2
AT1G09090	1.70223	1.74383	1.80667	3590	9	2
AT1G09100	12.8076	18.5795	25.2406	3590	9	2
AT1G09180	0.677975	1.35527	2.39032	3590	9	2
AT1G09200	352.643	360.472	369.849	3590	9	2
AT1G09250	34.5656	43.3798	43.5272	11808	23	2
AT1G09270	31.6567	32.4449	32.9778	14146	30	2
AT1G09280	7.80056	8.58453	9.43637	3590	9	2
AT1G09330	51.646	52.2524	52.1364	17295	37	2
AT1G09390	8.40761	9.01082	9.91419	3590	9	2
AT1G09460	6.12022	6.57246	7.14554	3590	9	2
AT1G09480	1.75367	3.65648	6.12709	3590	9	2
AT1G09486	0.917113	1.0869	1.02764	14992	31	2
AT1G09490	31.4809	40.1396	39.8814	11808	23	2
AT1G09500	2.48158	7.08106	11.6008	3590	9	2
AT1G09520	15.2333	21.6914	29.3423	3590	9	2
AT1G09560	154.047	320.472	442.025	14146	30	2
AT1G09640	171.371	195.396	231.561	3590	9	2
AT1G09645	32.796	36.9439	36.0532	17295	37	2
AT1G09690	926.761	1016.41	1169.59	1697	2	2
AT1G09710	2.58123	2.72956	3.1626	1697	2	2
AT1G09740	75.98	123.87	137.68	2449	4	2
AT1G09815	61.6356	76.5599	99.5223	3590	9	2
AT1G09850	23.8621	25.0929	28.3855	1697	2	2
AT1G09870	14.6416	15.9624	18.6988	1697	2	2
AT1G09910	4.7271	5.37664	6.1456	3590	9	2
AT1G09920	31.0062	36.1623	37.8712	2449	4	2
AT1G09950	0.897415	0.998103	1.16422	1697	2	2
AT1G09995	4.78237	4.97685	5.3389	1697	2	2
AT1G10040	1.45066	1.86307	1.88722	11808	23	2
AT1G10050	2.03397	2.23963	2.52852	3590	9	2
AT1G10070	1.05666	1.25201	1.22594	17295	37	2
AT1G10140	30.4748	42.0104	43.8979	12999	26	2
AT1G10150	15.5088	20.5586	18.7443	14992	31	2
AT1G10230	23.5935	29.6747	39.2525	3590	9	2
AT1G10370	9.4667	11.8554	16.5476	1697	2	2
AT1G10410	15.1223	18.1493	18.2379	11808	23	2
AT1G10430	29.4806	35.0953	37.2281	2449	4	2
AT1G10460	0.803705	1.35681	1.89034	3590	9	2
AT1G10470	73.697	87.7159	83.3122	14992	31	2
AT1G10480	1.65333	3.95415	5.26961	14146	30	2
AT1G10590	178.221	191.146	196.269	2449	4	2
AT1G10640	6.34143	8.86426	9.00676	11808	23	2
AT1G10690	4.01275	6.54733	7.57733	2449	4	2
AT1G10700	17.6673	20.5207	21.4266	2449	4	2
AT1G10740	11.8216	14.9698	14.3301	17295	37	2
AT1G10780	6.56176	6.83429	6.75019	14992	31	2
AT1G10800	0.609246	1.18095	1.47737	2449	4	2
AT1G10840	86.9243	101.365	103.518	12999	26	2
AT1G10970	2.42556	3.36088	5.08997	1697	2	2
AT1G11000	3.92031	4.0572	4.00328	14992	31	2
AT1G11020	9.4041	10.8891	12.3389	3590	9	2
AT1G11090	9.08407	10.0233	10.974	3590	9	2
AT1G11120	4.65223	7.1582	7.36396	11808	23	2
AT1G11170	1.19481	1.4213	1.98205	1697	2	2
AT1G11175	16.6139	22.0659	23.2901	12999	26	2
AT1G11210	25.6208	35.4618	42.1571	14146	30	2
AT1G11220	6.38434	8.83137	9.09606	12999	26	2
AT1G11360	29.351	33.1245	33.7746	12999	26	2
AT1G11475	112.233	123.782	121.938	17295	37	2
AT1G11600	21.0143	22.0756	21.9611	17295	37	2
AT1G11760	12.3701	15.5359	15.2871	17295	37	2
AT1G11840	189.018	260.916	482.16	1697	2	2
AT1G11880	2.58677	3.0533	3.08948	11808	23	2
AT1G11905	11.4999	12.4634	12.1179	14992	31	2
AT1G12020	19.4975	21.2584	22.8531	14146	30	2
AT1G12060	8.50646	11.2723	15.3332	3590	9	2
AT1G12140	24.0681	26.3999	32.2456	1697	2	2
AT1G12160	3.16004	4.36762	5.52612	3590	9	2
AT1G12240	44.8803	60.4655	62.9568	12999	26	2
AT1G12310	138.047	173.26	167.737	17295	37	2
AT1G12640	18.9691	20.0063	21.1384	3590	9	2
AT1G12760	32.1637	34.0241	34.4236	12999	26	2
AT1G12790	2.59602	2.68597	2.75715	14146	30	2
AT1G12810	37.5152	43.9868	56.199	1697	2	2
AT1G12820	21.2006	24.8379	26.4241	2449	4	2
AT1G12830	24.615	27.5025	29.1137	14146	30	2
AT1G12840	148.559	169.526	175.783	2449	4	2
AT1G12845	54.8696	69.5938	99.1544	1697	2	2
AT1G12910	24.2624	31.5966	32.7752	12999	26	2
AT1G12970	6.07301	7.49753	8.96278	3590	9	2
AT1G12990	8.52412	10.2039	10.6922	2449	4	2
AT1G13060	87.0037	95.1043	117.071	1697	2	2
AT1G13090	27.1138	29.2421	35.134	1697	2	2
AT1G13195	5.7663	8.70701	9.18943	12999	26	2
AT1G13250	16.7324	18.9612	18.8812	11808	23	2
AT1G13280	28.0103	34.2202	42.0338	3590	9	2
AT1G13340	2.16421	2.86405	3.74503	3590	9	2
AT1G13360	55.4539	86.7924	113.81	14146	30	2
AT1G13380	37.381	41.0491	49.8757	1697	2	2
AT1G13390	24.0586	32.2927	33.6032	12999	26	2
AT1G13448	1.10329	3.3487	3.2919	11808	23	2
AT1G13520	0.550653	1.78079	3.40665	3590	9	2
AT1G13590	25.0453	38.361	55.5271	3590	9	2
AT1G13609	1.67763	3.59251	6.53631	3590	9	2
AT1G13700	4.10409	7.93599	7.89974	11808	23	2
AT1G13880	12.3307	13.8369	14.0135	12999	26	2
AT1G13960	9.67104	10.6613	11.8543	3590	9	2
AT1G14040	4.67719	4.99984	4.92913	17295	37	2
AT1G14120	16.3624	20.5389	26.1441	3590	9	2
AT1G14130	6.03205	8.91897	14.6978	1697	2	2
AT1G14230	9.29829	9.94363	11.0833	1697	2	2
AT1G14300	13.7571	15.6888	18.578	3590	9	2
AT1G14320	1060.47	1186.05	1391.26	1697	2	2
AT1G14330	6.2531	6.7681	6.71113	17295	37	2
AT1G14340	14.8232	20.9297	26.2429	14146	30	2
AT1G14370	4.16385	5.95193	7.0132	14146	30	2
AT1G14400	152.836	187.672	191.558	12999	26	2
AT1G14450	248.295	295.408	365.624	3590	9	2
AT1G14510	42.4578	51.0509	49.1938	17295	37	2
AT1G14620	30.9056	31.3183	32.5436	1697	2	2
AT1G14630	7.14714	11.1382	17.6589	1697	2	2
AT1G14660	1.15666	1.1719	1.21613	1697	2	2
AT1G14687	5.66269	8.87106	10.8821	14146	30	2
AT1G14700	36.5814	41.8991	42.4727	12999	26	2
AT1G14740	23.0114	25.1387	24.7279	17295	37	2
AT1G14790	1.42021	1.71557	2.39422	1697	2	2
AT1G14860	10.1685	14.0635	12.5154	14992	31	2
AT1G14870	53.1807	124.316	140.268	12999	26	2
AT1G14890	52.4835	69.664	85.1663	14146	30	2
AT1G14980	351.54	392.903	445.473	3590	9	2
AT1G15010	1.01171	3.10614	7.12046	1697	2	2
AT1G15030	15.0762	16.1849	15.8843	14992	31	2
AT1G15040	5.28168	11.1346	11.742	12999	26	2
AT1G15100	52.5926	63.4501	79.0822	3590	9	2
AT1G15110	4.83282	5.35013	6.6956	1697	2	2
AT1G15120	297.319	330.782	329.775	11808	23	2
AT1G15180	16.9274	17.9323	20.5914	1697	2	2
AT1G15190	0.382822	0.901732	1.0538	2449	4	2
AT1G15220	5.72155	7.77995	7.62306	11808	23	2
AT1G15230	23.0091	34.0206	45.4214	3590	9	2
AT1G15350	30.7553	38.935	37.4105	17295	37	2
AT1G15385	1.86191	3.70555	4.61146	2449	4	2
AT1G15400	138.941	169.269	168.897	11808	23	2
AT1G15430	6.66873	9.49863	12.711	3590	9	2
AT1G15460	0.965452	1.48907	2.49542	1697	2	2
AT1G15570	5.7951	6.32494	6.31616	11808	23	2
AT1G15580	0.284211	0.802435	1.25289	14146	30	2
AT1G15670	18.4203	23.3157	24.4941	12999	26	2
AT1G15740	17.3356	22.1933	22.9838	12999	26	2
AT1G15790	1.37017	2.76044	3.66832	14146	30	2
AT1G15800	7.82806	11.6795	13.7329	14146	30	2
AT1G15860	36.2306	43.5195	46.2124	2449	4	2
AT1G15880	26.4071	27.4962	28.3579	14146	30	2
AT1G15920	10.1032	11.3909	12.2125	14146	30	2
AT1G16000	112.066	135.271	141.02	12999	26	2
AT1G16010	21.3342	23.9791	26.4157	3590	9	2
AT1G16022	2.35636	3.0367	3.59985	14146	30	2
AT1G16040	14.2261	16.7765	17.4947	2449	4	2
AT1G16070	2.01348	2.17577	2.62485	1697	2	2
AT1G16180	101.648	127.022	153.192	3590	9	2
AT1G16240	56.2052	64.016	64.4053	11808	23	2
AT1G16250	5.24592	5.89614	5.79397	17295	37	2
AT1G16300	5.15245	7.00627	10.5336	1697	2	2
AT1G16310	4.87289	5.74084	5.43669	14992	31	2
AT1G16410	58.5192	63.2096	70.5502	3590	9	2
AT1G16470	78.0257	98.9034	106.478	2449	4	2
AT1G16520	17.5444	21.6326	25.9034	3590	9	2
AT1G16530	2.86507	6.16318	5.26613	14992	31	2
AT1G16560	39.3804	44.7582	51.0713	3590	9	2
AT1G16670	5.82527	6.43522	6.41082	11808	23	2
AT1G16790	32.3515	40.9806	45.531	14146	30	2
AT1G16820	2.83772	3.09554	3.65856	1697	2	2
AT1G16825	10.5486	12.4065	12.2281	17295	37	2
AT1G16840	52.9238	59.2152	69.3667	1697	2	2
AT1G16850	4.8879	10.6806	18.2541	3590	9	2
AT1G16920	56.8204	64.4335	77.239	1697	2	2
AT1G17060	2.5827	3.06256	3.21291	2449	4	2
AT1G17080	83.4838	98.9386	96.8843	17295	37	2
AT1G17160	19.225	21.1706	20.6219	14992	31	2
AT1G17180	14.9858	41.6638	103.216	1697	2	2
AT1G17235	0.235806	0.743958	1.7836	1697	2	2
AT1G17380	0.899587	1.71334	2.03875	2449	4	2
AT1G17510	33.5247	43.0204	54.7037	3590	9	2
AT1G17530	28.0042	39.4891	59.1557	1697	2	2
AT1G17550	11.5648	13.9084	13.3962	17295	37	2
AT1G17590	1.41623	2.23478	3.00194	3590	9	2
AT1G17640	2.45957	3.31077	3.94539	14146	30	2
AT1G17700	6.64951	7.30004	8.75725	1697	2	2
AT1G17950	1.19119	1.81281	2.04782	2449	4	2
AT1G17960	0.316921	1.08259	2.36861	1697	2	2
AT1G17970	8.9332	10.178	10.6872	2449	4	2
AT1G18340	8.21973	9.04482	9.31948	2449	4	2
AT1G18460	9.90029	10.6227	11.0629	14146	30	2
AT1G18480	14.94	16.2098	17.9245	3590	9	2
AT1G18490	7.6816	8.95475	8.71262	17295	37	2
AT1G18540	611.398	631.922	685.452	1697	2	2
AT1G18710	2.80403	14.2019	25.3188	3590	9	2
AT1G18745	5.74003	7.14141	6.88192	17295	37	2
AT1G18835	2.24273	4.19351	3.72438	17295	37	2
AT1G18860	1.06782	1.62543	1.99987	14146	30	2
AT1G18880	10.2767	11.4439	14.5895	1697	2	2
AT1G18910	2.14535	2.41105	2.5011	2449	4	2
AT1G19000	173.271	205.167	207.001	11808	23	2
AT1G19070	1.38742	3.22287	5.16928	3590	9	2
AT1G19140	18.3328	19.8175	23.5833	1697	2	2
AT1G19300	9.32243	10.4094	13.035	1697	2	2
AT1G19310	18.2634	19.8787	22.6469	1697	2	2
AT1G19330	13.693	19.5636	18.7098	17295	37	2
AT1G19350	118.905	151.279	172.551	14146	30	2
AT1G19380	9.62935	15.9255	15.6756	11808	23	2
AT1G19400	25.4003	35.412	34.2659	17295	37	2
AT1G19540	2.74069	2.99419	3.3295	3590	9	2
AT1G19580	26.3515	32.0862	30.9536	17295	37	2
AT1G19680	11.964	13.0127	14.374	3590	9	2
AT1G19690	5.68645	6.60813	7.0827	2449	4	2
AT1G19730	20.2135	26.7014	25.2226	17295	37	2
AT1G19830	0.921159	1.40428	1.71604	14146	30	2
AT1G19840	5.57004	6.25413	8.10133	1697	2	2
AT1G19910	362.845	416.677	440.809	2449	4	2
AT1G19970	5.05639	7.30536	7.21767	11808	23	2
AT1G20050	108.484	118.268	132.691	3590	9	2
AT1G20070	11.5098	12.8962	12.5046	14992	31	2
AT1G20100	25.075	28.6306	32.4605	3590	9	2
AT1G20140	20.7065	27.2729	37.3264	3590	9	2
AT1G20190	48.1219	68.0483	78.5442	14146	30	2
AT1G20200	45.0964	50.2027	61.9007	1697	2	2
AT1G20225	51.3702	54.9398	61.4092	1697	2	2
AT1G20380	2.23239	2.94454	3.7457	3590	9	2
AT1G20430	74.2037	79.9419	92.196	1697	2	2
AT1G20510	13.2436	17.3934	17.346	11808	23	2
AT1G20580	110.596	134.107	147.362	14146	30	2
AT1G20650	13.8722	15.5998	18.6752	1697	2	2
AT1G20696	326.355	400.883	398.23	11808	23	2
AT1G20760	13.532	14.1662	14.8466	3590	9	2
AT1G20900	9.84675	12.4181	18.8657	1697	2	2
AT1G20930	16.1164	21.8306	24.1496	2449	4	2
AT1G21000	19.8848	30.16	32.2987	12999	26	2
AT1G21010	12.4223	21.6464	21.3861	11808	23	2
AT1G21050	20.5737	26.8865	32.1318	14146	30	2
AT1G21080	23.4978	24.3442	24.1957	17295	37	2
AT1G21120	1.81804	3.39726	4.20392	2449	4	2
AT1G21140	3.89866	8.66275	9.59942	12999	26	2
AT1G21190	71.0446	83.6516	83.6531	11808	23	2
AT1G21260	4.9517	5.14815	5.41256	3590	9	2
AT1G21280	7.64268	8.24471	9.38575	1697	2	2
AT1G21310	1054.48	1341.11	1534.03	14146	30	2
AT1G21360	2.59234	4.0737	4.18478	11808	23	2
AT1G21370	8.67218	8.83779	8.93469	14146	30	2
AT1G21400	5.73114	9.21744	11.6548	14146	30	2
AT1G21410	5.09862	11.1553	15.0657	14146	30	2
AT1G21440	40.3904	54.9115	71.006	3590	9	2
AT1G21450	10.3882	12.851	12.3832	17295	37	2
AT1G21550	2.94423	3.51883	3.44937	17295	37	2
AT1G21670	24.9341	25.8114	25.8447	11808	23	2
AT1G21680	89.5253	112.524	115.347	12999	26	2
AT1G21695	1.48614	1.62243	1.91897	1697	2	2
AT1G21720	95.2832	102.693	109.86	3590	9	2
AT1G21770	49.875	54.7526	54.8512	11808	23	2
AT1G21780	27.072	36.2563	34.2299	17295	37	2
AT1G21830	31.3963	35.0951	34.4984	17295	37	2
AT1G21900	35.7576	38.5503	40.5821	14146	30	2
AT1G21910	5.27939	12.2862	9.84782	14992	31	2
AT1G21920	20.6949	27.221	28.3165	12999	26	2
AT1G22040	8.24229	9.46489	9.88763	2449	4	2
AT1G22065	9.83252	15.9325	30.8446	1697	2	2
AT1G22160	14.8559	26.5088	36.7901	14146	30	2
AT1G22180	8.44056	9.00699	9.83776	3590	9	2
AT1G22190	18.5852	33.6821	36.5972	12999	26	2
AT1G22270	103.238	112.21	120.179	14146	30	2
AT1G22280	19.197	24.1733	25.5786	2449	4	2
AT1G22300	285.062	321.881	327.054	12999	26	2
AT1G22350	3.1366	4.26366	5.32595	3590	9	2
AT1G22370	10.3816	16.6125	23.8494	3590	9	2
AT1G22490	0.957468	2.88075	2.27232	14992	31	2
AT1G22510	8.8216	11.9594	14.2331	14146	30	2
AT1G22540	8.28449	8.56311	8.79833	14146	30	2
AT1G22640	23.2539	36.5234	36.8908	11808	23	2
AT1G22650	4.26412	4.76311	6.23524	1697	2	2
AT1G22780	386.447	448.495	454.58	12999	26	2
AT1G22790	19.0621	24.8309	27.8327	2449	4	2
AT1G22800	8.77865	9.59833	11.3741	1697	2	2
AT1G22840	321.301	375.514	459.952	3590	9	2
AT1G22860	2.85311	2.96318	3.28005	1697	2	2
AT1G22920	28.8059	31.1834	35.1531	1697	2	2
AT1G22940	9.8772	11.4592	10.9841	14992	31	2
AT1G22985	8.53743	12.5355	14.0955	2449	4	2
AT1G23000	5.6361	6.04333	6.33975	14146	30	2
AT1G23020	14.2159	18.4264	31.3141	1697	2	2
AT1G23060	0.824532	1.45302	2.0816	3590	9	2
AT1G23200	0.453575	0.834985	1.28778	3590	9	2
AT1G23260	42.7138	46.333	49.2511	14146	30	2
AT1G23290	883.796	1033.23	1151.57	14146	30	2
AT1G23380	5.17069	7.00941	8.41534	14146	30	2
AT1G23410	34.8339	39.9388	42.8716	14146	30	2
AT1G23440	50.3383	59.4814	60.8254	12999	26	2
AT1G23465	1.42112	2.03672	2.14826	12999	26	2
AT1G23530	7.22433	9.53924	9.71776	11808	23	2
AT1G23740	90.7623	96.3942	104.467	3590	9	2
AT1G23820	122.798	139.629	145.102	2449	4	2
AT1G23860	26.8843	28.6768	34.0086	1697	2	2
AT1G23890	6.12105	7.30303	9.94465	1697	2	2
AT1G23950	20.6177	23.7978	29.7965	1697	2	2
AT1G23960	27.4639	33.681	35.8702	2449	4	2
AT1G23970	7.23878	9.15434	8.94128	17295	37	2
AT1G24050	77.3894	92.5278	107.561	3590	9	2
AT1G24070	1.02807	2.17555	4.65066	1697	2	2
AT1G24095	4.40546	7.50228	14.502	1697	2	2
AT1G24130	1.20785	1.3287	1.42323	14146	30	2
AT1G24145	1.86683	2.84835	4.62591	1697	2	2
AT1G24147	2.07387	3.60626	5.27475	3590	9	2
AT1G24265	2.56201	3.29339	4.42801	3590	9	2
AT1G24350	17.8405	18.7333	19.5867	3590	9	2
AT1G24400	2.45629	2.74534	2.86601	2449	4	2
AT1G24430	1.39603	2.09488	2.73626	3590	9	2
AT1G24450	17.6242	18.5521	20.8718	1697	2	2
AT1G24580	0.924338	2.08026	2.40751	2449	4	2
AT1G24600	4.76993	7.66189	6.89924	14992	31	2
AT1G24625	33.5346	40.4548	39.6593	17295	37	2
AT1G24735	1.34396	1.89854	3.56485	1697	2	2
AT1G25230	50.5969	64.184	63.3584	11808	23	2
AT1G25280	15.1059	15.8535	17.4341	1697	2	2
AT1G25370	4.69485	6.43605	8.55554	3590	9	2
AT1G25420	14.7766	16.0987	17.2686	14146	30	2
AT1G25425	11.9874	15.5836	16.361	12999	26	2
AT1G25470	7.52181	8.46237	8.36438	17295	37	2
AT1G25490	56.2727	60.8535	63.4016	14146	30	2
AT1G26100	12.6695	15.6075	17.5255	14146	30	2
AT1G26450	6.3183	7.82504	11.5064	1697	2	2
AT1G26470	56.5049	70.6605	83.2644	14146	30	2
AT1G26550	207.135	233.324	284.581	1697	2	2
AT1G26560	4.30125	4.65551	5.58368	1697	2	2
AT1G26630	1095.38	1181.88	1446.85	1697	2	2
AT1G26660	12.1	12.5318	12.8056	14146	30	2
AT1G26740	39.6194	43.2879	49.0307	3590	9	2
AT1G26900	2.22882	2.32858	2.3175	17295	37	2
AT1G27000	52.6931	60.4712	73.9788	1697	2	2
AT1G27050	25.038	27.5213	26.7724	14992	31	2
AT1G27090	91.8159	101.176	106.014	2449	4	2
AT1G27100	29.0841	44.3386	38.5006	14992	31	2
AT1G27150	12.0759	14.5255	17.278	3590	9	2
AT1G27190	21.6721	24.6922	27.8554	3590	9	2
AT1G27200	5.61855	7.29825	7.82083	2449	4	2
AT1G27290	57.874	89.6915	90.8494	11808	23	2
AT1G27310	188.299	206.02	219.474	14146	30	2
AT1G27340	23.6492	25.963	32.5931	1697	2	2
AT1G27435	101.565	109.512	116.415	14146	30	2
AT1G27450	244.6	267.281	285.918	14146	30	2
AT1G27530	97.7158	109.655	127.978	3590	9	2
AT1G27630	20.1352	22.5108	23.3039	2449	4	2
AT1G27650	58.2734	66.0281	76.244	3590	9	2
AT1G27670	2.86531	5.68817	6.16677	12999	26	2
AT1G27690	8.38823	9.69172	10.668	14146	30	2
AT1G27695	17.7696	19.2546	19.6829	2449	4	2
AT1G28070	9.69704	12.7631	13.8575	2449	4	2
AT1G28100	9.45845	10.8474	10.8296	11808	23	2
AT1G28120	26.0899	28.5837	29.5833	2449	4	2
AT1G28130	12.5147	15.8813	18.4148	14146	30	2
AT1G28190	7.33775	8.88334	8.35967	14992	31	2
AT1G28210	2.51981	2.90316	3.33251	3590	9	2
AT1G28230	12.5426	18.4688	21.4682	2449	4	2
AT1G28260	2.20097	2.60944	3.56427	1697	2	2
AT1G28330	410.111	746.164	749.26	11808	23	2
AT1G28370	2.37638	4.26771	4.46103	12999	26	2
AT1G28390	6.30165	7.42439	10.2632	1697	2	2
AT1G28470	1.21454	2.12934	3.28504	3590	9	2
AT1G28480	1.9042	3.03653	2.80893	17295	37	2
AT1G28520	10.7133	12.535	16.8792	1697	2	2
AT1G28540	27.4265	31.4262	30.5486	17295	37	2
AT1G28570	7.55293	9.85209	15.2907	1697	2	2
AT1G28760	1.58899	1.81107	2.11162	3590	9	2
AT1G28815	3.69486	5.86606	8.13362	3590	9	2
AT1G28960	11.5369	15.8009	17.3446	2449	4	2
AT1G29040	23.2307	24.8251	25.7573	14146	30	2
AT1G29060	11.935	14.3884	14.307	11808	23	2
AT1G29160	14.8302	16.6158	19.2219	3590	9	2
AT1G29240	2.15727	2.78819	2.85814	12999	26	2
AT1G29260	20.1885	21.9801	22.7486	2449	4	2
AT1G29270	3.47402	5.0839	8.08563	1697	2	2
AT1G29280	30.0578	45.4355	55.0147	14146	30	2
AT1G29290	1.97525	5.14807	7.68321	14146	30	2
AT1G29310	24.8529	27.5393	31.8901	1697	2	2
AT1G29330	8.87813	11.1891	15.1733	1697	2	2
AT1G29340	21.8475	23.6859	23.5496	11808	23	2
AT1G29395	56.2764	127.351	135.174	12999	26	2
AT1G29400	24.0371	30.8599	32.8551	2449	4	2
AT1G29410	3.70558	4.09565	4.56524	3590	9	2
AT1G29440	11.1976	18.2524	22.3221	14146	30	2
AT1G29450	11.6019	15.6466	17.6428	2449	4	2
AT1G29460	11.4708	13.4503	16.4364	3590	9	2
AT1G29510	23.7528	40.1471	47.5438	2449	4	2
AT1G29520	28.1074	30.9215	34.849	3590	9	2
AT1G29640	6.66999	12.7693	14.6474	2449	4	2
AT1G29690	6.23484	8.75995	9.24842	12999	26	2
AT1G29760	7.89476	8.2995	8.93872	3590	9	2
AT1G29960	5.36059	5.86993	5.68603	14992	31	2
AT1G29970	33.1421	38.167	38.7316	12999	26	2
AT1G29980	17.6212	21.4787	32.6958	1697	2	2
AT1G30040	3.56699	5.43579	5.38886	11808	23	2
AT1G30070	12.1096	13.6469	14.7308	14146	30	2
AT1G30120	82.9698	83.9767	84.6114	14146	30	2
AT1G30130	29.0021	30.7009	30.5371	17295	37	2
AT1G30220	0.080193	0.780635	1.66999	3590	9	2
AT1G30260	30.0688	37.5494	39.1184	12999	26	2
AT1G30320	7.33053	9.67911	9.83417	11808	23	2
AT1G30475	3.45102	3.93606	5.20252	1697	2	2
AT1G30490	6.74819	7.43833	8.77756	1697	2	2
AT1G30500	6.03079	8.84779	13.9232	1697	2	2
AT1G30515	1.4158	2.41109	4.60911	1697	2	2
AT1G30630	88.014	101.125	103.187	12999	26	2
AT1G30700	10.7325	20.6261	42.3102	1697	2	2
AT1G30845	4.08711	4.70649	4.87001	12999	26	2
AT1G30880	234.058	247.307	256.535	14146	30	2
AT1G30890	22.1191	26.1146	24.8786	14992	31	2
AT1G31040	1.19804	1.68984	2.46226	3590	9	2
AT1G31130	30.3937	33.351	40.3988	1697	2	2
AT1G31220	5.47635	6.22469	7.23387	3590	9	2
AT1G31240	1.41636	1.92628	2.04115	12999	26	2
AT1G31310	2.34412	3.08855	3.51979	14146	30	2
AT1G31320	10.1124	15.942	20.5882	14146	30	2
AT1G31350	9.35759	10.9054	13.7802	1697	2	2
AT1G31550	7.27775	8.63449	11.4032	1697	2	2
AT1G31580	890.183	1147.47	1896.99	1697	2	2
AT1G31600	7.10802	7.51696	8.50504	1697	2	2
AT1G31760	18.4242	22.8569	25.8751	14146	30	2
AT1G31770	9.46564	11.7701	18.3099	1697	2	2
AT1G31812	972.409	1003.69	1011.81	12999	26	2
AT1G31820	1.41788	2.19171	3.1416	3590	9	2
AT1G31830	10.7268	11.8242	13.5626	3590	9	2
AT1G31900	0	3.29807	3.51118	11808	23	2
AT1G32050	105.322	127.752	135.268	2449	4	2
AT1G32150	6.25121	7.87166	7.22761	14992	31	2
AT1G32170	15.5868	27.334	25.6044	17295	37	2
AT1G32210	143.562	166.988	193.438	3590	9	2
AT1G32520	13.3901	14.7717	18.6601	1697	2	2
AT1G32560	1.70759	4.81567	9.72458	3590	9	2
AT1G32570	0.216333	0.532576	1.16242	1697	2	2
AT1G32690	12.0059	15.5554	15.0102	17295	37	2
AT1G32760	4.10309	5.14455	6.61451	3590	9	2
AT1G32790	68.9985	83.1925	97.6635	3590	9	2
AT1G33055	0.729815	1.87499	1.51097	14992	31	2
AT1G33060	4.25243	4.8465	4.82671	11808	23	2
AT1G33230	18.8691	21.4788	20.6984	14992	31	2
AT1G33265	21.5448	26.45	38.008	1697	2	2
AT1G33400	2.9045	3.4316	3.29095	14992	31	2
AT1G33440	1.40627	2.21124	2.52124	2449	4	2
AT1G33470	29.9552	32.471	36.8002	1697	2	2
AT1G33480	5.13408	8.12153	9.52239	2449	4	2
AT1G33490	25.8241	30.174	32.3119	2449	4	2
AT1G33560	3.23371	4.70803	7.63053	1697	2	2
AT1G33990	37.5169	44.0391	47.8191	14146	30	2
AT1G34030	352.014	386.915	404.119	2449	4	2
AT1G34190	20.5869	22.9537	27.7823	1697	2	2
AT1G34350	22.6652	23.5549	23.3452	17295	37	2
AT1G34370	33.5013	40.1118	44.1971	14146	30	2
AT1G34580	0.689674	1.00974	1.94198	1697	2	2
AT1G34630	4.58972	6.14787	8.17427	3590	9	2
AT1G35190	22.5935	25.6181	25.7785	11808	23	2
AT1G35250	6.97413	9.97862	12.372	14146	30	2
AT1G35260	15.2667	16.8904	20.183	1697	2	2
AT1G35290	4.9934	7.59176	13.363	1697	2	2
AT1G35320	4.52404	7.83455	11.7742	3590	9	2
AT1G35420	51.8093	56.046	55.6892	17295	37	2
AT1G35430	16.4128	18.3945	19.7087	14146	30	2
AT1G35460	14.7832	19.5314	19.7588	11808	23	2
AT1G35516	37.222	44.149	44.6535	11808	23	2
AT1G35780	18.7402	24.2388	30.2636	3590	9	2
AT1G36070	3.52966	4.3783	4.57571	12999	26	2
AT1G36370	27.4453	42.898	48.921	2449	4	2
AT1G36380	25.378	31.7392	30.4914	17295	37	2
AT1G36940	6.1439	8.25038	7.49623	14992	31	2
AT1G42990	28.0129	45.059	63.6398	3590	9	2
AT1G43130	20.4267	21.7496	21.5487	17295	37	2
AT1G43160	6.19941	9.58319	8.45264	14992	31	2
AT1G43580	21.0836	22.5553	24.5888	3590	9	2
AT1G43700	38.0009	44.4551	44.4998	11808	23	2
AT1G43765	2.50545	3.08046	3.13185	11808	23	2
AT1G43890	73.1204	93.2732	102.996	2449	4	2
AT1G44110	9.4529	10.7083	10.316	14992	31	2
AT1G44170	29.7643	33.8073	36.8077	14146	30	2
AT1G44760	24.8193	32.4592	42.9976	3590	9	2
AT1G45050	15.5502	17.1067	18.3939	14146	30	2
AT1G45145	63.6319	104.51	156.233	3590	9	2
AT1G45201	93.5467	119.582	179.966	1697	2	2
AT1G45207	5.04708	5.49938	6.37444	1697	2	2
AT1G45976	19.5994	28.7584	30.6611	12999	26	2
AT1G46554	6.76284	9.24523	10.6279	14146	30	2
AT1G47056	5.58594	6.31495	6.07369	14992	31	2
AT1G47128	369.753	497.431	587.293	14146	30	2
AT1G47210	16.058	16.5976	17.9938	1697	2	2
AT1G47250	28.6994	34.7126	41.9429	3590	9	2
AT1G47395	45.5496	102.115	240.215	1697	2	2
AT1G47400	27.7605	64.5742	123.337	3590	9	2
AT1G47570	5.15665	5.6686	5.5422	14992	31	2
AT1G47670	13.4465	15.4566	21.3333	1697	2	2
AT1G47750	13.7528	14.816	14.8034	11808	23	2
AT1G47870	6.93857	7.81164	7.73332	17295	37	2
AT1G47960	3.65462	8.73972	14.8611	3590	9	2
AT1G48100	1.9578	2.59274	3.42069	3590	9	2
AT1G48170	16.9996	22.317	21.4606	17295	37	2
AT1G48200	21.0811	22.6883	25.0642	3590	9	2
AT1G48210	32.7139	35.2887	41.0563	1697	2	2
AT1G48230	21.1674	23.5245	26.3272	3590	9	2
AT1G48300	192.809	255.676	268.664	12999	26	2
AT1G48320	16.6782	19.0624	19.6082	12999	26	2
AT1G48380	9.01257	10.1791	10.3785	12999	26	2
AT1G48420	46.336	50.7327	56.5245	3590	9	2
AT1G48440	151.052	166.966	189.636	3590	9	2
AT1G48470	0.424339	1.17915	1.38186	12999	26	2
AT1G48630	144.383	152.912	173.296	1697	2	2
AT1G48745	3.60873	7.49828	6.32646	14992	31	2
AT1G48750	336.063	450.381	651.574	1697	2	2
AT1G49032	16.517	22.4131	22.48	11808	23	2
AT1G49140	289.468	323.634	358.993	3590	9	2
AT1G49150	0.425906	1.44119	4.1914	1697	2	2
AT1G49240	248.894	261.967	279.96	3590	9	2
AT1G49300	86.0094	104.625	99.4929	14992	31	2
AT1G49310	63.6356	83.388	75.6943	14992	31	2
AT1G49360	3.62947	4.29191	5.10608	3590	9	2
AT1G49600	70.28	74.2195	80.8328	1697	2	2
AT1G49620	7.1857	7.93224	9.03677	3590	9	2
AT1G49780	11.4498	15.9902	15.7463	11808	23	2
AT1G49820	19.9087	24.1771	25.7972	2449	4	2
AT1G49910	2.57752	3.77347	4.57834	14146	30	2
AT1G49980	7.97641	10.0558	10.5252	12999	26	2
AT1G49990	3.83427	3.96025	4.15188	3590	9	2
AT1G50290	7.06879	9.22529	9.30001	11808	23	2
AT1G50300	8.78158	9.7147	11.1009	3590	9	2
AT1G50480	75.9581	83.3831	104.206	1697	2	2
AT1G50490	54.9696	65.344	75.9013	3590	9	2
AT1G50570	16.8703	18.9313	21.8486	3590	9	2
AT1G50590	1.36791	2.4589	2.43479	11808	23	2
AT1G50600	17.3386	18.5504	20.1377	3590	9	2
AT1G50710	11.6191	13.1134	13.6129	2449	4	2
AT1G50740	19.6938	26.9384	40.7048	1697	2	2
AT1G50940	9.28811	12.3421	13.3352	2449	4	2
AT1G51140	11.966	23.1711	33.8801	3590	9	2
AT1G51160	59.3781	65.0254	70.7746	3590	9	2
AT1G51170	8.12938	10.6763	15.3451	1697	2	2
AT1G51200	295.676	343.742	347.236	11808	23	2
AT1G51355	3.74971	4.66665	6.28009	1697	2	2
AT1G51390	8.77722	9.58802	9.76699	12999	26	2
AT1G51450	4.63586	5.51148	6.11737	14146	30	2
AT1G51510	116.491	125.666	128.536	2449	4	2
AT1G51700	18.2752	23.0151	21.9331	17295	37	2
AT1G51710	38.3506	44.5003	47.9844	14146	30	2
AT1G51740	8.06225	9.59248	9.62835	11808	23	2
AT1G51760	16.0885	19.7039	22.9658	14146	30	2
AT1G52300	956.518	1035.69	1132.69	3590	9	2
AT1G52330	5.98034	8.59217	12.2161	3590	9	2
AT1G52340	11.663	17.2009	20.6445	14146	30	2
AT1G52342	74.8014	160.643	175.466	12999	26	2
AT1G52343	0.456734	0.757207	1.68173	1697	2	2
AT1G52347	18.7324	24.2873	24.7366	11808	23	2
AT1G52370	17.413	19.5536	19.976	12999	26	2
AT1G52410	4.19822	4.86439	6.60056	1697	2	2
AT1G52565	2.56659	3.5215	3.51954	11808	23	2
AT1G52690	1.53817	9.03246	22.4616	1697	2	2
AT1G52700	1.46618	2.77173	2.87219	11808	23	2
AT1G52710	19.8638	23.6978	24.5966	12999	26	2
AT1G52720	64.1732	70.416	87.5948	1697	2	2
AT1G52740	221.857	262.151	273.785	2449	4	2
AT1G52855	0.459724	1.32552	1.21977	17295	37	2
AT1G52880	4.69618	5.38507	6.32933	3590	9	2
AT1G52910	13.5885	16.1994	15.6563	17295	37	2
AT1G53030	25.8545	31.5185	30.1096	14992	31	2
AT1G53060	4.92738	6.10965	6.38025	12999	26	2
AT1G53070	13.6213	18.6728	33.6888	1697	2	2
AT1G53163	1.33147	2.1713	2.09134	17295	37	2
AT1G53170	17.8272	23.6339	35.9834	1697	2	2
AT1G53180	7.69218	9.73017	10.2986	2449	4	2
AT1G53210	126.441	133.593	148.773	1697	2	2
AT1G53580	31.0485	44.7288	55.4507	14146	30	2
AT1G53625	2.61726	5.41337	9.73572	3590	9	2
AT1G53650	8.26331	9.17163	9.254	11808	23	2
AT1G53720	8.00326	8.53812	8.96262	14146	30	2
AT1G53750	87.489	95.0335	118.118	1697	2	2
AT1G53780	6.41533	7.57917	8.84157	3590	9	2
AT1G53785	6.83706	8.63863	10.9916	3590	9	2
AT1G53790	1.13368	2.01019	3.1203	3590	9	2
AT1G53850	63.8404	77.7431	74.9083	17295	37	2
AT1G53910	86.0974	90.1054	99.2764	1697	2	2
AT1G54040	8.00844	14.2255	24.2624	1697	2	2
AT1G54115	8.77766	9.5445	10.4166	3590	9	2
AT1G54120	13.4443	16.8965	17.223	12999	26	2
AT1G54170	10.9911	12.4573	13.7993	3590	9	2
AT1G54290	29.3958	34.188	35.2039	12999	26	2
AT1G54575	8.99145	18.9442	42.4696	1697	2	2
AT1G54580	241.369	268.449	276.457	2449	4	2
AT1G54630	230.85	254.974	247.159	14992	31	2
AT1G54650	5.33765	6.3753	7.13344	14146	30	2
AT1G54730	7.56546	8.22097	8.23914	11808	23	2
AT1G54860	0.172943	0.504777	1.47629	1697	2	2
AT1G55000	38.6088	42.2275	51.1602	1697	2	2
AT1G55010	8.08242	16.3676	27.1205	3590	9	2
AT1G55020	11.5673	24.0168	33.2949	14146	30	2
AT1G55110	9.47486	10.2634	11.8866	1697	2	2
AT1G55152	23.2393	25.6618	27.169	14146	30	2
AT1G55170	8.72335	9.24711	9.49273	2449	4	2
AT1G55190	25.0121	34.4615	39.6989	14146	30	2
AT1G55210	94.225	132.919	207.264	1697	2	2
AT1G55270	9.38037	9.76483	10.4087	1697	2	2
AT1G55310	31.0696	33.669	37.7329	3590	9	2
AT1G55360	91.7214	93.738	97.6251	1697	2	2
AT1G55365	1.16288	1.59611	1.58378	11808	23	2
AT1G55475	2.13148	2.32702	2.46239	14146	30	2
AT1G55530	20.5441	26.9692	32.1883	14146	30	2
AT1G55590	5.45036	6.52593	6.88126	2449	4	2
AT1G55675	9.6496	12.6742	13.5034	12999	26	2
AT1G55680	33.1437	38.7733	53.7422	1697	2	2
AT1G55760	3.52959	4.24645	5.25458	3590	9	2
AT1G55850	25.9667	33.5895	47.1339	1697	2	2
AT1G55920	22.9547	32.1034	58.462	1697	2	2
AT1G56010	14.0435	18.2864	17.2717	17295	37	2
AT1G56020	4.82298	5.38105	6.76705	1697	2	2
AT1G56090	6.24558	8.17764	7.78319	17295	37	2
AT1G56220	558.765	719.572	686.702	17295	37	2
AT1G56230	6.07008	6.68441	7.27592	3590	9	2
AT1G56280	360.471	416.934	498.877	3590	9	2
AT1G56420	5.61281	6.81307	6.84688	11808	23	2
AT1G56440	4.9312	6.45847	6.29438	17295	37	2
AT1G56600	0.539996	2.49338	5.8589	1697	2	2
AT1G57660	464.064	528.608	516.133	17295	37	2
AT1G57790	5.06094	5.96886	5.88877	17295	37	2
AT1G57860	253.727	286.412	274.903	14992	31	2
AT1G57870	11.0104	11.6956	12.5491	3590	9	2
AT1G58007	1.01919	1.04549	1.10433	1697	2	2
AT1G58030	29.32	37.2552	44.5417	3590	9	2
AT1G58100	24.9944	32.6203	34.1448	12999	26	2
AT1G58150	1.74053	17.7416	15.6903	17295	37	2
AT1G58235	21.7512	27.8562	28.0485	11808	23	2
AT1G58270	85.32	106.155	107.08	11808	23	2
AT1G58470	3.00755	3.40672	3.87587	3590	9	2
AT1G59560	4.50015	5.48172	5.62967	12999	26	2
AT1G59580	22.3441	24.0771	24.7315	2449	4	2
AT1G59620	2.02919	2.4764	2.39446	17295	37	2
AT1G59640	1.64691	1.9589	2.63917	1697	2	2
AT1G59700	13.199	18.2257	20.591	2449	4	2
AT1G59830	32.2293	39.3526	39.0617	11808	23	2
AT1G59910	5.30521	5.96137	6.30261	2449	4	2
AT1G59960	18.7232	20.645	22.5144	3590	9	2
AT1G59970	7.84468	8.73998	11.3511	1697	2	2
AT1G60140	10.9586	11.8353	11.6944	17295	37	2
AT1G60190	0.531878	1.91595	4.51746	1697	2	2
AT1G60260	7.37027	9.26955	9.41603	11808	23	2
AT1G60590	6.22331	8.42335	9.75739	14146	30	2
AT1G60610	3.17052	4.05722	4.3383	2449	4	2
AT1G60740	6.45796	18.4484	37.0988	3590	9	2
AT1G60870	82.6753	98.2175	94.2014	14992	31	2
AT1G60960	11.0995	15.5961	14.4189	14992	31	2
AT1G61040	10.3594	11.6124	12.3381	14146	30	2
AT1G61050	3.19109	3.29333	3.58249	1697	2	2
AT1G61065	5.25687	8.00536	7.89802	11808	23	2
AT1G61170	13.4505	16.1748	16.8679	12999	26	2
AT1G61215	0.949807	1.13968	1.13039	11808	23	2
AT1G61240	5.34502	6.00248	7.30713	1697	2	2
AT1G61260	6.59137	10.8038	11.0716	11808	23	2
AT1G61275	0	20.3745	28.7196	2449	4	2
AT1G61340	3.90095	6.33051	5.58383	14992	31	2
AT1G61570	171.088	189.327	195.735	2449	4	2
AT1G61590	10.4448	19.8707	37.1394	1697	2	2
AT1G61620	29.5396	30.0403	31.4832	1697	2	2
AT1G61890	11.4068	12.5424	13.906	3590	9	2
AT1G62045	12.9456	14.9388	18.3673	1697	2	2
AT1G62120	2.50556	2.71535	2.75605	12999	26	2
AT1G62180	65.5147	81.6543	105.138	3590	9	2
AT1G62300	9.16235	12.6779	15.309	14146	30	2
AT1G62330	11.3079	12.1194	13.4322	1697	2	2
AT1G62422	11.8182	19.4515	28.3548	3590	9	2
AT1G62500	9.62614	11.7436	16.4997	1697	2	2
AT1G62510	67.741	90.0139	82.5537	14992	31	2
AT1G62520	6.25741	7.68224	8.33283	2449	4	2
AT1G62540	2.7733	5.87895	15.0908	1697	2	2
AT1G62560	21.985	25.9838	34.1133	1697	2	2
AT1G62570	16.5737	20.8966	25.9111	3590	9	2
AT1G62600	11.2402	11.6986	12.2979	3590	9	2
AT1G62730	6.53801	9.46465	11.3974	14146	30	2
AT1G62790	95.0164	112.983	137.038	3590	9	2
AT1G62800	11.1092	11.9281	12.9173	3590	9	2
AT1G62810	6.6224	7.84464	10.912	1697	2	2
AT1G62820	48.7923	58.0853	55.9461	17295	37	2
AT1G63000	113.658	132.314	139.283	2449	4	2
AT1G63090	9.89892	12.5267	14.6372	14146	30	2
AT1G63270	8.93031	9.32233	10.2976	1697	2	2
AT1G63290	47.1137	51.7124	53.3752	2449	4	2
AT1G63310	17.8245	23.0731	31.9928	1697	2	2
AT1G63420	4.07569	4.5292	4.86726	14146	30	2
AT1G63440	1.59816	2.32051	4.12878	1697	2	2
AT1G63460	32.6138	39.097	46.5815	3590	9	2
AT1G63470	10.4796	11.4126	14.1617	1697	2	2
AT1G63710	2.04866	2.21962	2.53223	1697	2	2
AT1G63720	2.17869	3.39514	3.88266	2449	4	2
AT1G63855	5.83833	8.4552	8.02097	17295	37	2
AT1G64040	43.7638	47.6603	55.9991	1697	2	2
AT1G64065	2.62575	3.33862	3.76323	14146	30	2
AT1G64090	126.683	141.231	146.336	2449	4	2
AT1G64105	26.492	28.5309	33.8595	1697	2	2
AT1G64110	0.462744	2.99086	10.2926	1697	2	2
AT1G64230	330.142	407.399	453.815	14146	30	2
AT1G64405	7.18299	10.831	12.1037	2449	4	2
AT1G64460	7.73799	9.28529	10.2165	14146	30	2
AT1G64470	4.99454	5.71975	6.98199	1697	2	2
AT1G64490	24.495	28.4435	30.6009	14146	30	2
AT1G64610	2.95796	3.14078	3.34011	3590	9	2
AT1G64740	14.9822	15.6848	15.6952	11808	23	2
AT1G64750	215.929	229.838	248.387	3590	9	2
AT1G64760	12.5235	15.1582	14.5364	17295	37	2
AT1G64810	7.85968	8.54891	9.52981	3590	9	2
AT1G64890	7.91471	9.7425	9.01842	14992	31	2
AT1G64940	0.0891889	1.40781	4.82877	1697	2	2
AT1G64980	36.0183	49.8478	62.2015	14146	30	2
AT1G65000	8.82444	10.1339	11.7994	3590	9	2
AT1G65020	14.7702	15.9339	17.6005	3590	9	2
AT1G65290	280.155	319.071	390.505	1697	2	2
AT1G65430	12.3978	13.319	14.3734	3590	9	2
AT1G65490	14.1955	21.7907	29.5121	3590	9	2
AT1G65520	15.7712	20.3029	20.3772	11808	23	2
AT1G65560	5.86206	6.57903	7.09697	14146	30	2
AT1G65570	0.927396	2.36465	2.14311	17295	37	2
AT1G65690	4.37754	10.6628	24.0187	1697	2	2
AT1G65710	5.01147	5.72708	5.76722	11808	23	2
AT1G65820	162.65	197.918	217.27	14146	30	2
AT1G65870	3.0722	5.71313	6.06554	12999	26	2
AT1G65900	7.28667	9.5144	11.3733	14146	30	2
AT1G65930	409.353	442.83	438.523	17295	37	2
AT1G65980	255.91	299.527	415.286	1697	2	2
AT1G66090	1.43443	3.71869	2.94767	14992	31	2
AT1G66140	14.733	18.5401	21.9264	14146	30	2
AT1G66160	4.33375	6.81217	8.67538	14146	30	2
AT1G66180	43.8236	52.069	57.9041	14146	30	2
AT1G66200	451.179	779.879	1376.43	1697	2	2
AT1G66410	313.369	342.52	368.998	14146	30	2
AT1G66430	53.1752	61.9624	73.9833	3590	9	2
AT1G66480	6.24098	8.86719	10.8312	14146	30	2
AT1G66500	2.82061	4.55348	4.59453	11808	23	2
AT1G66510	3.52823	3.59968	3.73264	1697	2	2
AT1G66580	299.59	370.467	472.224	3590	9	2
AT1G66590	16.4835	23.9199	23.8641	11808	23	2
AT1G66600	0.0899623	0.930018	1.48688	14146	30	2
AT1G66620	5.03385	5.88781	7.4201	1697	2	2
AT1G66660	5.92417	6.4871	6.94614	14146	30	2
AT1G66680	21.1334	23.1227	28.2063	1697	2	2
AT1G66725	16.0626	23.1935	25.953	2449	4	2
AT1G66740	17.0882	21.9606	22.7494	12999	26	2
AT1G66750	6.08014	6.60118	7.80532	1697	2	2
AT1G66760	7.42436	8.89328	8.55072	17295	37	2
AT1G66900	10.3749	11.4395	12.5148	3590	9	2
AT1G67030	28.7694	42.0174	51.8198	14146	30	2
AT1G67050	17.9622	25.7815	28.9789	2449	4	2
AT1G67110	2.98749	6.40948	5.37386	14992	31	2
AT1G67148	1.77392	6.60917	14.6634	1697	2	2
AT1G67195	60.4777	75.0602	70.5794	14992	31	2
AT1G67250	109.592	137.983	145.273	12999	26	2
AT1G67265	1.1508	1.34085	1.45904	14146	30	2
AT1G67300	5.31478	7.65937	11.4076	3590	9	2
AT1G67340	13.797	20.5445	21.9518	12999	26	2
AT1G67350	142.538	154.145	159.68	2449	4	2
AT1G67365	2.50519	4.24095	5.48428	14146	30	2
AT1G67400	8.20668	10.1003	11.3323	14146	30	2
AT1G67430	938.089	999.873	1061.04	3590	9	2
AT1G67750	11.705	17.9026	30.3835	1697	2	2
AT1G67830	22.9021	24.7904	24.982	12999	26	2
AT1G67856	0.83844	1.2919	1.42246	2449	4	2
AT1G67880	8.55791	10.8655	10.2596	14992	31	2
AT1G67920	9.96698	14.2892	16.4419	2449	4	2
AT1G67940	15.7982	19.0736	24.076	3590	9	2
AT1G68100	15.4514	16.1728	18.3286	1697	2	2
AT1G68120	1.03889	2.24593	2.27265	11808	23	2
AT1G68140	24.7944	27.8917	31.2277	3590	9	2
AT1G68220	52.3184	61.5742	63.3912	12999	26	2
AT1G68300	64.6346	93.3119	107.972	2449	4	2
AT1G68340	3.08018	4.26067	4.09307	17295	37	2
AT1G68430	8.33286	9.95632	13.7718	1697	2	2
AT1G68450	1.54888	8.88758	7.38651	17295	37	2
AT1G68480	0.414872	0.974713	1.73019	3590	9	2
AT1G68490	42.6319	50.0087	47.6812	14992	31	2
AT1G68500	23.6996	25.4463	28.1637	3590	9	2
AT1G68520	109.821	170.449	192.869	2449	4	2
AT1G68540	7.4832	9.03222	9.03098	11808	23	2
AT1G68552	4.36943	5.01684	6.6646	1697	2	2
AT1G68568	0.103731	0.746858	1.67264	3590	9	2
AT1G68580	12.5506	15.073	15.7855	2449	4	2
AT1G68600	4.23851	6.40339	11.3431	1697	2	2
AT1G68620	2.39978	4.29309	4.1065	17295	37	2
AT1G68670	36.7648	51.6613	48.6116	17295	37	2
AT1G68760	31.3442	40.8753	52.1073	3590	9	2
AT1G68820	11.3638	12.1665	12.6564	14146	30	2
AT1G68872	0.943878	1.14511	1.11973	17295	37	2
AT1G68880	7.37188	12.6841	22.4001	1697	2	2
AT1G68945	170.854	181.263	190.259	14146	30	2
AT1G69210	6.08637	7.00962	7.12365	12999	26	2
AT1G69230	4.21716	6.0637	6.71053	2449	4	2
AT1G69252	39.3416	53.7507	55.9311	12999	26	2
AT1G69260	1.7766	3.7824	6.31076	3590	9	2
AT1G69270	5.35962	9.18683	13.2978	3590	9	2
AT1G69400	2.35672	2.74047	3.24961	3590	9	2
AT1G69410	88.7346	114.381	163.702	1697	2	2
AT1G69450	9.39012	11.3572	10.8071	14992	31	2
AT1G69490	0.327959	1.26604	1.52101	12999	26	2
AT1G69600	4.92654	6.14678	9.41798	1697	2	2
AT1G69620	840.456	927.699	973.196	2449	4	2
AT1G69690	13.4658	17.1899	20.3302	14146	30	2
AT1G69700	32.1338	36.0267	35.7355	11808	23	2
AT1G69790	0.985333	1.75179	2.62308	3590	9	2
AT1G69800	10.0704	10.7904	11.9707	1697	2	2
AT1G69840	16.104	20.6527	24.955	3590	9	2
AT1G70000	11.5228	14.9291	17.7488	14146	30	2
AT1G70160	51.2936	56.3878	69.9869	1697	2	2
AT1G70185	0.332513	1.97395	1.88193	11808	23	2
AT1G70290	12.1298	24.5636	23.594	17295	37	2
AT1G70370	83.9812	94.0796	107.704	3590	9	2
AT1G70400	0	0.293232	1.02184	1697	2	2
AT1G70440	0.0891759	1.53063	2.50405	14146	30	2
AT1G70470	15.2083	16.5897	19.2923	1697	2	2
AT1G70490	270.601	331.629	385.775	14146	30	2
AT1G70505	1.23013	1.63006	1.6893	12999	26	2
AT1G70518	3.75048	5.56475	4.92148	14992	31	2
AT1G70530	6.56629	9.41574	10.4189	2449	4	2
AT1G70590	11.4854	17.2432	17.3567	11808	23	2
AT1G70640	1.06535	1.18561	1.20961	12999	26	2
AT1G70770	59.077	64.7004	77.5582	1697	2	2
AT1G70782	144.397	148.591	147.876	17295	37	2
AT1G70800	4.12207	5.03024	7.75099	1697	2	2
AT1G70830	286.252	419.588	776.488	1697	2	2
AT1G70850	761.606	1105.38	1260.74	2449	4	2
AT1G70890	420.295	457.745	505.83	3590	9	2
AT1G70980	10.7025	12.3538	15.6975	1697	2	2
AT1G71090	24.3847	24.8952	24.9712	12999	26	2
AT1G71170	12.7084	14.3055	18.9728	1697	2	2
AT1G71190	15.5028	17.8251	21.5738	1697	2	2
AT1G71260	53.0601	58.1877	62.3382	14146	30	2
AT1G71310	14.7555	17.8149	19.0274	2449	4	2
AT1G71340	5.43405	6.99174	10.0874	1697	2	2
AT1G71350	8.20777	8.7279	9.14504	14146	30	2
AT1G71430	21.6388	28.8092	27.2883	17295	37	2
AT1G71730	65.7858	76.6522	94.0745	1697	2	2
AT1G71740	8.95646	9.75854	10.8666	3590	9	2
AT1G71790	22.1803	26.4078	30.4867	3590	9	2
AT1G71830	3.83564	4.31125	4.47745	2449	4	2
AT1G71880	39.96	42.5209	46.7633	1697	2	2
AT1G71910	1.86477	1.9246	2.03577	1697	2	2
AT1G71950	65.8778	76.0696	88.815	3590	9	2
AT1G71960	4.48368	6.67086	8.5377	14146	30	2
AT1G72010	34.4801	36.9266	37.9975	2449	4	2
AT1G72020	454.429	505.929	602.288	1697	2	2
AT1G72030	32.3758	38.7361	37.6866	17295	37	2
AT1G72175	14.4858	19.7919	20.6428	12999	26	2
AT1G72200	7.06298	8.64822	9.01277	12999	26	2
AT1G72340	25.7519	29.346	30.8633	2449	4	2
AT1G72520	0.978324	2.03061	2.58979	14146	30	2
AT1G72600	2.91714	3.20199	3.93743	1697	2	2
AT1G72670	5.92218	7.38126	8.32554	14146	30	2
AT1G72680	8.13075	12.7647	23.4426	1697	2	2
AT1G72690	18.5421	20.5963	23.609	3590	9	2
AT1G72720	2.39723	2.59211	3.09674	1697	2	2
AT1G72740	19.9564	22.9349	24.3549	2449	4	2
AT1G72750	57.5669	64.8395	72.9585	3590	9	2
AT1G72770	4.07577	5.41171	6.74941	3590	9	2
AT1G72820	13.7169	17.0357	16.9625	11808	23	2
AT1G72880	17.4264	18.1389	17.933	14992	31	2
AT1G72900	7.13234	9.82289	14.8063	1697	2	2
AT1G72940	10.4326	18.1842	18.2407	11808	23	2
AT1G73150	2.77031	2.93017	3.2513	1697	2	2
AT1G73177	35.9224	42.5518	40.7881	14992	31	2
AT1G73230	298.617	302.84	314.265	1697	2	2
AT1G73250	13.0645	14.6671	14.9033	12999	26	2
AT1G73260	52.8609	60.9315	68.3313	3590	9	2
AT1G73360	1.82488	2.19098	2.44949	14146	30	2
AT1G73380	7.0408	7.6581	8.57858	3590	9	2
AT1G73390	14.4165	17.5418	17.4908	11808	23	2
AT1G73400	1.21005	1.27673	1.32657	14146	30	2
AT1G73480	4.22422	5.51433	7.63522	1697	2	2
AT1G73490	33.7655	36.7166	37.1752	12999	26	2
AT1G73550	1.2434	1.90353	1.72817	14992	31	2
AT1G73640	4.73803	7.56917	10.0739	14146	30	2
AT1G73680	8.38446	10.8559	16.4496	1697	2	2
AT1G73790	21.0195	26.9351	33.9604	3590	9	2
AT1G73830	32.7162	51.3199	50.0489	11808	23	2
AT1G73875	4.43924	4.75186	5.1459	3590	9	2
AT1G73920	16.7356	18.6307	20.5199	3590	9	2
AT1G73940	83.5255	99.5904	102.053	12999	26	2
AT1G73980	8.19633	8.48438	9.36633	1697	2	2
AT1G74010	0.911656	1.93327	4.37442	1697	2	2
AT1G74230	84.6364	92.5601	106.556	1697	2	2
AT1G74270	308.738	332.673	344.129	2449	4	2
AT1G74280	4.01801	4.59656	5.55064	1697	2	2
AT1G74330	2.5571	2.76069	2.73188	17295	37	2
AT1G74360	0.514042	0.75416	1.08494	3590	9	2
AT1G74410	7.17235	9.77113	10.865	2449	4	2
AT1G74430	4.96528	5.95055	6.91751	3590	9	2
AT1G74440	1.82012	2.44319	2.55605	12999	26	2
AT1G74458	17.8674	18.7624	20.2877	1697	2	2
AT1G74500	17.4773	20.2966	21.0717	12999	26	2
AT1G74590	2.60348	4.98082	8.65167	3590	9	2
AT1G74670	481.301	955.927	1180.03	2449	4	2
AT1G74700	4.27508	4.96268	4.72151	14992	31	2
AT1G74840	85.9904	104.443	103.559	11808	23	2
AT1G75020	6.55112	9.11319	10.6087	14146	30	2
AT1G75060	3.13387	4.19031	4.91636	14146	30	2
AT1G75080	19.3591	21.1846	24.323	1697	2	2
AT1G75170	8.78215	10.2123	11.9661	3590	9	2
AT1G75230	6.81846	7.45439	8.54332	1697	2	2
AT1G75240	17.7696	23.1301	29.4259	3590	9	2
AT1G75270	48.2315	67.1322	120.515	1697	2	2
AT1G75335	20.4193	26.5934	33.6234	3590	9	2
AT1G75370	16.9984	19.335	19.764	12999	26	2
AT1G75400	10.2587	12.701	16.6052	3590	9	2
AT1G75490	1.54536	4.83405	6.94446	14146	30	2
AT1G75510	23.5064	26.5618	26.3829	11808	23	2
AT1G75560	49.18	52.1125	59.3914	1697	2	2
AT1G75590	2.06354	3.95838	5.68009	14146	30	2
AT1G75600	0	0.430897	1.13812	1697	2	2
AT1G75710	21.0857	22.9797	25.3272	3590	9	2
AT1G75720	0.963485	1.83047	2.2219	2449	4	2
AT1G75760	18.2634	20.1969	19.8766	17295	37	2
AT1G75770	5.41519	8.92273	9.94975	2449	4	2
AT1G75800	86.9051	105.252	102.865	17295	37	2
AT1G75810	23.1832	30.7694	35.1321	14146	30	2
AT1G75950	426.67	493.673	562.901	3590	9	2
AT1G76030	96.3288	100.174	111.235	1697	2	2
AT1G76150	20.6277	25.0797	29.7276	3590	9	2
AT1G76180	464.315	667.057	667.985	11808	23	2
AT1G76200	447.596	512.595	506.81	17295	37	2
AT1G76300	68.6265	74.7649	74.1751	17295	37	2
AT1G76410	4.02202	7.45356	7.82892	12999	26	2
AT1G76440	10.689	12.6183	13.4764	2449	4	2
AT1G76490	99.5733	109.951	126.368	3590	9	2
AT1G76590	9.8921	15.7902	21.1964	3590	9	2
AT1G76600	9.70851	24.9192	24.7499	11808	23	2
AT1G76610	2.15683	5.09083	4.86991	11808	23	2
AT1G76680	72.9808	97.5731	136.357	3590	9	2
AT1G76690	16.3087	22.751	36.9636	1697	2	2
AT1G76700	9.25504	9.68856	9.59152	17295	37	2
AT1G76760	7.4176	10.6806	13.4851	14146	30	2
AT1G76790	75.6273	109.348	149.272	3590	9	2
AT1G76860	104.687	130.575	132.238	11808	23	2
AT1G76955	12.4313	16.8254	15.8552	17295	37	2
AT1G76960	26.7401	78.0922	105.73	14146	30	2
AT1G76980	7.78712	11.281	15.2138	3590	9	2
AT1G77000	6.85265	9.62863	12.1	14146	30	2
AT1G77230	1.00141	1.19593	1.17936	17295	37	2
AT1G77240	4.23786	4.42484	4.82013	1697	2	2
AT1G77280	3.63394	3.79074	3.87438	14146	30	2
AT1G77330	67.3775	81.6443	89.445	14146	30	2
AT1G77350	34.9003	40.3891	39.9147	17295	37	2
AT1G77370	56.1633	62.9471	60.9234	14992	31	2
AT1G77450	8.2001	16.0933	40.1999	1697	2	2
AT1G77480	10.4201	11.9037	11.8694	11808	23	2
AT1G77520	3.56524	6.18636	9.1545	3590	9	2
AT1G77540	77.9192	105.324	126.681	14146	30	2
AT1G77570	4.88274	5.55803	6.88219	1697	2	2
AT1G77610	20.616	24.1368	29.4886	3590	9	2
AT1G77765	0.645358	1.13153	0.971244	14992	31	2
AT1G77770	16.9105	19.1285	21.9938	3590	9	2
AT1G77810	4.31531	4.52734	4.6618	14146	30	2
AT1G77855	2.49068	3.18128	4.80552	1697	2	2
AT1G77890	2.01072	2.4102	2.40724	11808	23	2
AT1G77940	559.887	571.513	600.942	1697	2	2
AT1G77990	4.26597	4.45588	4.96872	1697	2	2
AT1G78050	4.74035	5.18769	5.25204	12999	26	2
AT1G78070	5.87034	6.27354	6.24673	11808	23	2
AT1G78080	51.2442	62.8942	81.4094	3590	9	2
AT1G78100	39.6774	47.1728	59.0911	3590	9	2
AT1G78130	1.44495	1.4622	1.46626	12999	26	2
AT1G78172	3.07654	4.59822	4.23205	17295	37	2
AT1G78190	9.34513	10.8177	10.4084	14992	31	2
AT1G78310	6.68105	7.49118	7.25167	14992	31	2
AT1G78340	18.6358	55.8351	100.026	3590	9	2
AT1G78370	520.116	787.552	931.591	14146	30	2
AT1G78380	760.656	1080.1	1384.45	3590	9	2
AT1G78410	2.02647	2.60862	2.90965	2449	4	2
AT1G78420	11.3414	13.0047	16.2363	1697	2	2
AT1G78490	10.4937	11.4881	12.2821	14146	30	2
AT1G78550	4.53309	5.45611	5.80038	2449	4	2
AT1G78560	30.0143	36.0152	34.8342	17295	37	2
AT1G78590	8.74129	10.683	10.5236	17295	37	2
AT1G78670	43.0835	48.7665	53.286	14146	30	2
AT1G78680	90.9929	97.4903	103.273	14146	30	2
AT1G78690	5.72884	5.98724	6.48375	1697	2	2
AT1G78700	12.048	13.4774	14.9535	3590	9	2
AT1G78770	3.83377	4.21584	4.82638	3590	9	2
AT1G78850	211.527	260.173	272.41	12999	26	2
AT1G78890	53.8906	57.6315	61.3555	3590	9	2
AT1G78970	4.30953	5.7158	5.40589	17295	37	2
AT1G79010	126.892	151.749	179.529	3590	9	2
AT1G79070	12.4395	13.0853	14.29	1697	2	2
AT1G79180	1.05881	1.89548	1.67636	14992	31	2
AT1G79210	52.1735	61.0545	61.4874	11808	23	2
AT1G79260	22.0824	23.5583	25.7668	3590	9	2
AT1G79340	106.018	118.306	114.803	14992	31	2
AT1G79360	0.92433	1.24906	1.28653	12999	26	2
AT1G79430	8.28651	9.38935	9.1325	17295	37	2
AT1G79450	2.80309	3.55813	4.80294	1697	2	2
AT1G79520	3.12839	7.18964	14.1211	1697	2	2
AT1G79610	3.5574	5.23663	7.58303	3590	9	2
AT1G79710	1.42571	1.72041	1.92866	14146	30	2
AT1G79960	1.28341	1.36543	1.51175	1697	2	2
AT1G80040	43.383	52.5634	63.9097	3590	9	2
AT1G80050	19.4821	27.3847	32.153	14146	30	2
AT1G80110	3.26482	6.52788	13.1144	1697	2	2
AT1G80120	5.91764	10.2053	9.18649	17295	37	2
AT1G80160	0.723227	1.2713	1.13513	14992	31	2
AT1G80210	6.71008	7.76571	8.32877	14146	30	2
AT1G80290	5.9829	6.32998	6.55622	14146	30	2
AT1G80360	42.8196	46.318	48.5919	14146	30	2
AT1G80440	95.803	192.843	179.574	17295	37	2
AT1G80510	6.86797	7.52684	7.98286	14146	30	2
AT1G80570	1.22135	1.92464	2.647	3590	9	2
AT1G80610	7.5229	10.1375	15.3121	1697	2	2
AT1G80690	11.7493	12.1656	13.2287	1697	2	2
AT1G80730	0.841887	1.61861	1.58596	11808	23	2
AT1G80900	2.65373	2.91041	3.60972	1697	2	2
AT1G80910	9.35033	9.46748	9.81762	1697	2	2
AT1G80960	1.67556	2.02101	2.30425	14146	30	2
AT2G01060	27.0139	32.6216	37.161	14146	30	2
AT2G01080	13.6718	19.1312	21.1995	2449	4	2
AT2G01130	2.04708	2.15697	2.41547	1697	2	2
AT2G01250	600.603	617.676	668.016	1697	2	2
AT2G01430	2.81055	3.86751	4.17462	2449	4	2
AT2G01450	36.2118	42.8355	47.9394	14146	30	2
AT2G01470	24.6655	31.2065	37.7928	3590	9	2
AT2G01490	60.0486	74.6688	89.326	3590	9	2
AT2G01540	27.894	31.9926	35.3806	14146	30	2
AT2G01570	51.5228	59.1787	65.359	14146	30	2
AT2G01610	13.2181	27.1663	49.4502	3590	9	2
AT2G01620	31.0941	37.33	35.1133	14992	31	2
AT2G01660	9.06566	11.1025	14.1886	3590	9	2
AT2G01710	22.7727	29.1842	28.7959	11808	23	2
AT2G01735	5.89804	7.02828	8.66146	3590	9	2
AT2G01890	14.8341	22.1789	23.2307	12999	26	2
AT2G01990	8.66504	11.4643	14.4033	3590	9	2
AT2G02040	26.2006	27.4571	28.8184	3590	9	2
AT2G02060	7.38339	8.64894	8.47477	17295	37	2
AT2G02090	10.8192	11.6378	12.5922	3590	9	2
AT2G02100	1419.53	1799.22	2397.12	3590	9	2
AT2G02230	8.61628	12.0283	11.6323	17295	37	2
AT2G02390	33.3432	56.5553	88.1977	3590	9	2
AT2G02760	168.759	209.261	203.956	17295	37	2
AT2G02860	6.79425	6.9007	7.09055	1697	2	2
AT2G02870	15.299	17.1351	19.2695	3590	9	2
AT2G03090	48.6061	78.2049	119.124	3590	9	2
AT2G03120	59.2942	69.8624	76.4164	14146	30	2
AT2G03130	0	0.940219	1.06352	12999	26	2
AT2G03270	4.72642	5.60147	6.13609	14146	30	2
AT2G03430	11.1845	12.459	13.6653	3590	9	2
AT2G03480	8.12736	8.39396	8.34458	17295	37	2
AT2G03550	57.2295	65.3727	64.8574	11808	23	2
AT2G03690	17.2046	22.4007	25.4366	14146	30	2
AT2G03870	66.5256	68.4375	68.9017	12999	26	2
AT2G03890	27.5958	32.781	30.7144	14992	31	2
AT2G04080	5.30251	6.37681	7.17719	14146	30	2
AT2G04110	17.3813	22.4794	23.3319	12999	26	2
AT2G04240	20.8374	24.7665	27.2731	14146	30	2
AT2G04410	239.069	266.886	290.208	14146	30	2
AT2G04550	22.8866	29.9714	29.4234	11808	23	2
AT2G04690	23.8065	25.5172	24.9676	14992	31	2
AT2G04880	12.6477	13.6234	15.1939	1697	2	2
AT2G04890	5.04764	5.41635	5.5967	2449	4	2
AT2G04900	106.43	124.881	138.343	14146	30	2
AT2G04940	15.3682	16.039	16.7023	3590	9	2
AT2G05380	835.878	1692.14	2473.45	14146	30	2
AT2G05440	603.998	983.695	1908.43	1697	2	2
AT2G05520	2074.82	2588.85	3800.7	1697	2	2
AT2G05630	51.2586	57.4563	62.1413	14146	30	2
AT2G05840	80.1502	96.1744	100.287	12999	26	2
AT2G05910	2.46782	2.96478	3.84805	1697	2	2
AT2G06010	17.8532	21.4114	20.4505	14992	31	2
AT2G06050	30.027	36.4491	47.4627	1697	2	2
AT2G06255	3.45964	4.07127	4.9944	3590	9	2
AT2G07711	3.18057	4.35027	5.585	3590	9	2
AT2G07719	1.13822	1.83093	2.5339	3590	9	2
AT2G07726	0	10.3342	10.5594	11808	23	2
AT2G07783	5.61108	6.82896	6.71449	17295	37	2
AT2G09795	24.3004	25.5534	25.4909	11808	23	2
AT2G09990	238.654	298.412	304.538	12999	26	2
AT2G10410	144.375	165.905	203.13	1697	2	2
AT2G10931	3.78632	4.28546	5.18947	1697	2	2
AT2G11140	1.14401	1.67096	2.33564	3590	9	2
AT2G11910	271.602	300.089	308.517	2449	4	2
AT2G12190	1.33703	1.61488	1.84779	14146	30	2
AT2G12400	14.8517	16.4634	18.042	3590	9	2
AT2G12465	0	2.18027	2.74546	12999	26	2
AT2G13420	2.24269	2.87639	3.42303	14146	30	2
AT2G13665	10.5625	11.9778	14.6924	1697	2	2
AT2G13960	2.15059	2.3978	2.30686	14992	31	2
AT2G14247	51.74	135.916	226.93	3590	9	2
AT2G14750	83.9908	102.344	108.559	2449	4	2
AT2G14830	6.69424	7.04377	7.96255	1697	2	2
AT2G14878	88.7174	111.745	119.371	2449	4	2
AT2G14900	27.5682	34.3977	33.682	17295	37	2
AT2G15220	3.42903	7.65713	9.79634	2449	4	2
AT2G15310	2.61864	3.41183	3.18929	14992	31	2
AT2G15400	0.808442	1.24431	1.28245	11808	23	2
AT2G15430	25.8513	27.2982	29.0729	3590	9	2
AT2G15480	5.41594	11.868	18.3729	3590	9	2
AT2G15490	2.16104	9.15388	24.5918	1697	2	2
AT2G15580	45.7327	53.7958	58.01	2449	4	2
AT2G15695	15.4222	19.4657	18.9755	17295	37	2
AT2G15730	2.20489	2.44573	2.59462	14146	30	2
AT2G15830	60.4298	86.517	126.69	3590	9	2
AT2G16070	16.593	16.9898	17.8214	1697	2	2
AT2G16367	1.00304	5.15516	12.235	1697	2	2
AT2G16385	5.0804	6.43035	7.41843	14146	30	2
AT2G16530	4.83303	5.37734	5.88489	3590	9	2
AT2G16580	1.4265	2.98063	4.80592	3590	9	2
AT2G16600	934	1139.58	1232.95	2449	4	2
AT2G16660	5.44821	9.01821	9.06896	11808	23	2
AT2G16700	29.8259	45.3317	57.9547	14146	30	2
AT2G16710	36.8867	40.2359	41.2874	2449	4	2
AT2G16720	9.35388	11.0514	11.6637	2449	4	2
AT2G16760	5.38527	6.81154	8.66385	3590	9	2
AT2G16850	24.7789	37.3588	46.6564	14146	30	2
AT2G17020	8.91606	10.7822	11.3837	2449	4	2
AT2G17040	0.612413	1.7937	2.68445	14146	30	2
AT2G17130	25.6162	32.6468	37.9064	14146	30	2
AT2G17200	31.9093	37.8911	44.6737	3590	9	2
AT2G17230	23.2585	35.4059	35.6731	11808	23	2
AT2G17290	8.96343	10.0437	10.5671	2449	4	2
AT2G17300	38.2899	48.8307	47.9364	17295	37	2
AT2G17360	314.917	330.09	365.769	1697	2	2
AT2G17390	111.88	119.273	120.852	12999	26	2
AT2G17420	92.9846	104.076	134.793	1697	2	2
AT2G17450	94.6941	140.923	143.237	11808	23	2
AT2G17500	42.6315	70.876	72.3726	11808	23	2
AT2G17570	3.60684	4.54622	5.05304	14146	30	2
AT2G17620	1.87111	2.05157	2.15018	14146	30	2
AT2G17720	42.2101	46.5148	53.7942	1697	2	2
AT2G17787	5.94693	6.02395	6.0485	2449	4	2
AT2G17840	70.2704	87.6283	81.2316	14992	31	2
AT2G17870	43.7498	45.7919	50.4781	1697	2	2
AT2G17990	30.934	36.6996	37.3112	12999	26	2
AT2G18020	820.974	933.149	1167.01	1697	2	2
AT2G18196	8.15418	10.748	12.4152	14146	30	2
AT2G18370	25.1337	46.9372	106.272	1697	2	2
AT2G18380	3.47749	4.08655	5.37986	1697	2	2
AT2G18390	25.5864	28.671	32.7647	3590	9	2
AT2G18400	56.1356	64.027	63.2147	17295	37	2
AT2G18440	91.6467	106.901	120.724	14146	30	2
AT2G18500	3.07803	4.01865	6.06992	1697	2	2
AT2G18600	2.00653	4.09276	8.91914	1697	2	2
AT2G18630	14.081	15.8547	16.4533	2449	4	2
AT2G18670	5.99296	6.58566	7.46466	3590	9	2
AT2G18700	5.47909	11.2619	9.39021	14992	31	2
AT2G18735	4.58287	5.61231	6.35157	14146	30	2
AT2G18780	0.995961	1.25838	2.03256	1697	2	2
AT2G18938	0.82549	1.71683	2.29035	14146	30	2
AT2G18950	14.0036	14.2204	14.512	3590	9	2
AT2G19080	21.6596	23.7903	25.1843	14146	30	2
AT2G19160	8.85961	9.18787	9.49438	3590	9	2
AT2G19180	33.622	36.8791	44.3506	1697	2	2
AT2G19270	22.5117	24.4104	25.0861	2449	4	2
AT2G19310	169.841	178.821	189.179	3590	9	2
AT2G19340	17.3063	19.4681	21.4587	3590	9	2
AT2G19350	21.3883	23.3974	26.0644	3590	9	2
AT2G19430	11.7806	13.6096	13.2827	17295	37	2
AT2G19460	21.0417	26.3455	30.0658	14146	30	2
AT2G19540	50.7306	52.8133	58.3662	1697	2	2
AT2G19560	8.25435	9.04463	9.57944	14146	30	2
AT2G19570	2.25167	3.13588	3.9901	3590	9	2
AT2G19572	23.6444	29.9015	40.6582	1697	2	2
AT2G19730	771.242	880.441	952.579	14146	30	2
AT2G19740	195.411	209.871	211.011	11808	23	2
AT2G19810	10.5906	23.1855	47.298	1697	2	2
AT2G19900	0.118935	0.739368	1.87901	1697	2	2
AT2G20110	1.2707	1.69205	1.73455	12999	26	2
AT2G20180	10.4945	11.9411	13.2019	14146	30	2
AT2G20210	1.78733	2.29683	2.36622	12999	26	2
AT2G20310	3.88674	3.99094	4.02841	2449	4	2
AT2G20362	2.77723	3.72222	5.27105	1697	2	2
AT2G20400	2.62045	2.85313	3.3859	1697	2	2
AT2G20420	103.409	104.708	107.11	1697	2	2
AT2G20560	6.80743	10.3648	17.1928	1697	2	2
AT2G20770	1.52279	2.02889	2.32766	14146	30	2
AT2G20810	15.8817	17.7402	19.9476	3590	9	2
AT2G20840	11.6602	13.297	12.6454	14992	31	2
AT2G20875	5.2908	8.443	8.59922	11808	23	2
AT2G20920	65.0825	67.6996	75.6493	1697	2	2
AT2G20940	32.971	36.8266	44.2776	1697	2	2
AT2G21060	139.25	176.834	236.703	3590	9	2
AT2G21130	125.737	144.231	139.748	14992	31	2
AT2G21160	158.343	169.798	190.795	1697	2	2
AT2G21180	16.3436	28.4769	39.3806	14146	30	2
AT2G21185	33.5204	48.8938	51.8565	12999	26	2
AT2G21190	37.8083	45.802	46.2468	11808	23	2
AT2G21195	53.3553	62.3613	60.2381	17295	37	2
AT2G21200	2.05153	4.235	3.54215	14992	31	2
AT2G21240	36.6198	42.8701	44.8972	2449	4	2
AT2G21250	104.318	115.594	129.549	3590	9	2
AT2G21330	698.712	710.052	723.731	3590	9	2
AT2G21490	0.228284	1.51376	1.79365	12999	26	2
AT2G21590	2.03429	2.83046	4.45457	1697	2	2
AT2G21600	61.6085	68.5164	66.1926	14992	31	2
AT2G21620	120.225	125.437	128.886	14146	30	2
AT2G21640	22.7066	38.3694	72.7001	1697	2	2
AT2G21800	0.907836	0.97256	1.07354	3590	9	2
AT2G21820	2.9146	7.92011	16.3889	1697	2	2
AT2G21940	8.57909	9.22434	9.60141	14146	30	2
AT2G22000	15.2408	19.9353	21.3173	2449	4	2
AT2G22090	9.63321	11.2613	11.326	11808	23	2
AT2G22120	11.0047	13.8788	15.8321	14146	30	2
AT2G22330	41.2706	54.0674	60.5126	2449	4	2
AT2G22390	0.865339	1.04185	1.14539	14146	30	2
AT2G22425	184.018	201.85	198.092	17295	37	2
AT2G22430	140.342	173.51	232.88	1697	2	2
AT2G22470	81.997	118.232	200.406	1697	2	2
AT2G22530	1.62871	1.78428	2.11493	1697	2	2
AT2G22570	11.7382	12.6265	14.0319	3590	9	2
AT2G22630	0.623842	2.01832	1.51429	14992	31	2
AT2G22660	25.3321	29.6573	37.2172	1697	2	2
AT2G22670	154.176	177.796	189.2	2449	4	2
AT2G22680	3.41908	5.25389	6.36706	14146	30	2
AT2G22770	31.9014	42.3321	39.1975	14992	31	2
AT2G22890	5.34641	7.46187	8.10965	2449	4	2
AT2G23000	5.92127	8.31528	12.9949	1697	2	2
AT2G23030	6.42848	7.53503	10.1437	1697	2	2
AT2G23090	703.353	783.748	877.703	3590	9	2
AT2G23120	266.574	366.482	459.3	3590	9	2
AT2G23130	24.1786	28.0946	33.3857	3590	9	2
AT2G23150	4.21592	5.0746	6.95833	1697	2	2
AT2G23290	8.85832	14.7064	12.4012	14992	31	2
AT2G23320	29.6669	38.2518	51.1397	3590	9	2
AT2G23340	27.1625	37.1964	44.7012	14146	30	2
AT2G23370	6.55527	7.32746	7.72661	2449	4	2
AT2G23420	8.90185	10.2975	11.4373	14146	30	2
AT2G23780	31.7264	42.0686	45.3519	2449	4	2
AT2G23810	42.7236	70.429	94.7423	14146	30	2
AT2G24040	36.9666	46.3855	49.9089	2449	4	2
AT2G24150	39.0295	44.9143	58.927	1697	2	2
AT2G24180	25.1137	34.5845	59.7911	1697	2	2
AT2G24240	5.26682	7.74354	7.23571	17295	37	2
AT2G24260	6.08648	10.9678	23.8079	1697	2	2
AT2G24270	108.504	123.686	148.727	1697	2	2
AT2G24290	34.6011	40.2913	40.1747	11808	23	2
AT2G24430	2.0574	3.43823	4.73382	3590	9	2
AT2G24500	32.9988	34.3281	35.6371	3590	9	2
AT2G24570	16.4879	18.5602	20.5924	3590	9	2
AT2G24590	48.2701	53.4724	56.179	2449	4	2
AT2G24700	1.05267	1.29203	1.46958	14146	30	2
AT2G24762	61.7843	109.889	177.127	3590	9	2
AT2G24765	75.2318	87.973	83.5844	14992	31	2
AT2G24790	171.068	233.111	252.207	2449	4	2
AT2G24800	0.163519	0.777074	1.72506	3590	9	2
AT2G24940	1.25115	9.91753	9.57121	11808	23	2
AT2G25000	3.97476	5.87838	8.27826	3590	9	2
AT2G25060	88.0362	97.1487	122.772	1697	2	2
AT2G25110	67.2334	68.5319	69.3334	14146	30	2
AT2G25180	10.164	11.0263	11.2002	12999	26	2
AT2G25270	5.78348	7.08251	9.90703	1697	2	2
AT2G25460	0.975916	1.36846	1.56703	2449	4	2
AT2G25570	7.98438	8.82953	9.90136	3590	9	2
AT2G25625	13.5737	21.1544	20.0803	17295	37	2
AT2G25690	3.03841	3.91466	6.06677	1697	2	2
AT2G25720	42.5817	43.9049	47.7677	1697	2	2
AT2G25737	4.41954	4.73812	5.71288	1697	2	2
AT2G25810	10.4392	11.7821	13.7694	3590	9	2
AT2G25880	13.7636	17.0654	16.5061	17295	37	2
AT2G25890	0.615853	1.6205	2.73116	3590	9	2
AT2G25910	25.6129	31.1207	46.4532	1697	2	2
AT2G25950	29.2504	29.5587	30.2839	1697	2	2
AT2G26030	3.88686	4.50312	4.44287	17295	37	2
AT2G26060	23.6967	27.6428	30.96	14146	30	2
AT2G26070	9.74191	10.2148	11.409	1697	2	2
AT2G26100	7.4754	8.01095	8.13847	12999	26	2
AT2G26170	9.14758	10.1451	13.186	1697	2	2
AT2G26180	4.09004	4.64185	5.20738	3590	9	2
AT2G26210	22.2727	27.8616	27.0476	17295	37	2
AT2G26290	2.51747	2.92624	2.79463	14992	31	2
AT2G26300	19.6316	22.5362	27.2907	1697	2	2
AT2G26350	6.39415	6.75449	6.81805	12999	26	2
AT2G26355	15.4634	24.823	43.7826	1697	2	2
AT2G26430	18.5667	19.1069	20.1824	1697	2	2
AT2G26590	27.5944	32.043	33.4666	2449	4	2
AT2G26600	7.00863	7.91409	8.09482	12999	26	2
AT2G26690	25.3366	32.5241	50.2708	1697	2	2
AT2G26710	4.49308	5.43626	6.41063	3590	9	2
AT2G26760	11.4578	12.2733	13.1414	3590	9	2
AT2G26800	14.6369	16.9163	19.1734	3590	9	2
AT2G26900	211.533	227.711	233.04	2449	4	2
AT2G27020	132.905	152.854	162.559	2449	4	2
AT2G27035	1.98237	2.81331	3.3769	14146	30	2
AT2G27389	0.423956	1.31298	1.19268	17295	37	2
AT2G27390	1.52485	2.81508	5.06963	1697	2	2
AT2G27480	2.16032	2.64163	2.63626	11808	23	2
AT2G27490	10.9806	12.9079	15.2983	3590	9	2
AT2G27510	135.358	165.732	250.38	1697	2	2
AT2G27530	464.313	529.544	532.108	11808	23	2
AT2G27550	9.87773	20.3438	49.9004	1697	2	2
AT2G27580	33.092	46.7655	45.6928	17295	37	2
AT2G27710	695.939	752.933	783.639	14146	30	2
AT2G27720	786.207	957.627	1037.18	2449	4	2
AT2G27730	198.774	247.043	314.999	3590	9	2
AT2G27830	48.7735	106.884	114.629	12999	26	2
AT2G27970	84.7904	107.011	108.484	11808	23	2
AT2G28070	6.42411	7.00716	8.35703	1697	2	2
AT2G28080	13.7774	15.1523	16.2308	14146	30	2
AT2G28110	5.19242	8.30502	12.8193	3590	9	2
AT2G28120	1.92359	2.4708	3.38958	1697	2	2
AT2G28200	6.83693	9.45857	12.1331	3590	9	2
AT2G28210	1.24931	2.14712	2.26452	12999	26	2
AT2G28320	5.93529	6.46877	6.28336	14992	31	2
AT2G28400	3.96337	7.19143	14.0986	1697	2	2
AT2G28410	18.2524	18.856	18.6492	14992	31	2
AT2G28440	1.544	2.03187	2.10256	12999	26	2
AT2G28570	5.79185	8.57279	9.66789	2449	4	2
AT2G28590	1.48548	1.76447	1.77192	11808	23	2
AT2G28710	2.57582	6.31519	9.10404	14146	30	2
AT2G28780	9.84763	10.8754	12.4392	3590	9	2
AT2G28830	1.02041	1.29719	1.68031	3590	9	2
AT2G28840	137.414	164.456	160.663	17295	37	2
AT2G28870	8.55066	9.69382	10.8953	3590	9	2
AT2G28890	11.9848	13.6636	13.3622	17295	37	2
AT2G28950	91.055	105.725	114.658	14146	30	2
AT2G29020	58.8608	66.7645	66.586	11808	23	2
AT2G29125	5.11684	6.52137	8.3562	3590	9	2
AT2G29300	5.89109	13.0052	13.3406	11808	23	2
AT2G29310	127.245	175.77	162.881	14992	31	2
AT2G29330	7.41652	11.794	20.1265	1697	2	2
AT2G29340	48.0276	68.4202	108.514	1697	2	2
AT2G29400	51.3699	58.579	67.4548	3590	9	2
AT2G29420	36.0676	58.5459	83.4797	3590	9	2
AT2G29480	1.28692	2.01157	2.75873	3590	9	2
AT2G29490	11.3425	19.2042	30.9187	3590	9	2
AT2G29500	3.54729	6.95039	16.9899	1697	2	2
AT2G29590	14.4521	16.1302	16.9769	2449	4	2
AT2G29960	109.873	117.088	124.004	3590	9	2
AT2G30000	24.1067	28.6887	30.9871	2449	4	2
AT2G30020	8.8609	10.7882	10.734	11808	23	2
AT2G30040	4.97967	8.2332	7.64924	17295	37	2
AT2G30050	43.8851	48.4145	54.5709	3590	9	2
AT2G30060	91.9925	104.617	107.306	12999	26	2
AT2G30160	10.6244	13.8748	14.574	12999	26	2
AT2G30230	19.0689	29.605	26.7246	14992	31	2
AT2G30250	6.01873	8.96546	10.0441	2449	4	2
AT2G30360	2.09694	2.78264	2.87416	12999	26	2
AT2G30362	10.0952	14.7229	14.7262	11808	23	2
AT2G30530	12.2452	14.6128	16.7019	14146	30	2
AT2G30540	14.4476	20.9296	31.0652	3590	9	2
AT2G30590	12.5586	14.7861	17.0955	3590	9	2
AT2G30620	155.331	185.777	196.648	2449	4	2
AT2G30710	12.4603	12.7848	13.284	3590	9	2
AT2G30766	83.0423	158.429	198.32	14146	30	2
AT2G30790	1.85563	3.89549	5.95429	3590	9	2
AT2G30840	3.23912	4.95712	5.37877	12999	26	2
AT2G30860	1575.55	1775.25	2240.02	1697	2	2
AT2G30910	5.31971	5.59806	5.90952	3590	9	2
AT2G30920	7.81693	9.57456	9.47433	11808	23	2
AT2G30933	1.51908	1.81937	1.95125	2449	4	2
AT2G31140	28.8537	30.9359	30.8533	11808	23	2
AT2G31160	10.6373	14.4125	21.1981	1697	2	2
AT2G31200	31.7316	37.947	37.9041	11808	23	2
AT2G31290	1.76798	2.1909	2.36776	2449	4	2
AT2G31350	22.8294	27.1404	27.566	12999	26	2
AT2G31450	5.40644	5.49109	5.47481	17295	37	2
AT2G31490	421.889	441.346	466.586	3590	9	2
AT2G31570	169.919	209.162	233.152	14146	30	2
AT2G31585	20.5009	35.7527	40.3323	2449	4	2
AT2G31610	347.326	419.994	457.58	2449	4	2
AT2G31680	20.6564	24.2213	29.4394	3590	9	2
AT2G31880	11.086	15.7778	19.0575	14146	30	2
AT2G31940	2.46533	3.45751	4.53761	3590	9	2
AT2G31945	3.62062	7.61824	6.20631	14992	31	2
AT2G31955	8.76512	9.21797	9.3482	2449	4	2
AT2G32020	3.98579	9.14644	16.1294	3590	9	2
AT2G32030	3.30949	4.41465	4.26715	17295	37	2
AT2G32060	380.151	443.641	451.138	12999	26	2
AT2G32070	40.6618	44.0434	45.8338	14146	30	2
AT2G32080	63.4487	70.2652	75.7505	14146	30	2
AT2G32100	25.7285	30.2611	37.8606	1697	2	2
AT2G32190	5.0792	13.5135	33.8162	1697	2	2
AT2G32520	48.569	58.5713	74.2716	3590	9	2
AT2G32560	29.1957	33.6877	33.5917	11808	23	2
AT2G32710	12.174	16.0506	17.9331	2449	4	2
AT2G32720	94.5914	97.7138	97.0593	17295	37	2
AT2G32765	19.1987	23.9238	28.6016	3590	9	2
AT2G32800	8.38167	13.5157	12.2647	14992	31	2
AT2G32870	17.8163	29.1333	37.664	14146	30	2
AT2G32930	1.06376	1.64989	2.09461	14146	30	2
AT2G32970	5.18388	6.24915	7.20317	14146	30	2
AT2G33040	260.618	304.596	374.051	3590	9	2
AT2G33150	119.97	159.369	223.583	1697	2	2
AT2G33255	43.6216	50.0705	47.9836	14992	31	2
AT2G33360	4.74092	4.92307	5.17135	3590	9	2
AT2G33380	0.839741	3.41648	5.29864	14146	30	2
AT2G33470	58.5995	74.6944	77.6737	12999	26	2
AT2G33480	9.55519	11.8485	10.9583	14992	31	2
AT2G33550	12.9219	15.1014	15.0838	11808	23	2
AT2G33580	1.16859	1.56402	2.28533	1697	2	2
AT2G33590	11.7032	13.023	15.585	1697	2	2
AT2G33610	14.3843	15.3518	16.7591	3590	9	2
AT2G33620	13.3721	16.8786	24.0372	1697	2	2
AT2G33700	7.20588	10.2466	14.0559	3590	9	2
AT2G33710	3.01545	4.27946	4.53922	12999	26	2
AT2G33790	13.7457	19.263	26.713	3590	9	2
AT2G33835	4.02934	4.45114	4.80702	14146	30	2
AT2G33860	15.8595	18.2417	22.0655	1697	2	2
AT2G34140	3.20393	3.39231	3.76315	1697	2	2
AT2G34190	8.67686	9.88939	10.9906	14146	30	2
AT2G34340	5.21437	8.5188	9.16866	12999	26	2
AT2G34470	45.514	55.5423	82.0834	1697	2	2
AT2G34500	6.45598	6.87035	7.17292	14146	30	2
AT2G34520	43.814	47.8519	49.2423	2449	4	2
AT2G34560	51.1679	60.5479	71.0025	3590	9	2
AT2G34630	15.9645	18.5664	19.4943	2449	4	2
AT2G34750	27.8632	28.2773	29.2917	1697	2	2
AT2G34900	16.0509	17.7144	18.6666	14146	30	2
AT2G34910	2.31631	4.28765	5.43049	14146	30	2
AT2G34925	4.14544	7.82456	8.83246	12999	26	2
AT2G34930	1.11082	1.20065	1.46862	1697	2	2
AT2G35020	15.1023	18.828	19.4883	12999	26	2
AT2G35120	90.4446	102.636	128.547	1697	2	2
AT2G35170	4.50873	6.11986	5.59603	14992	31	2
AT2G35260	76.3375	83.9392	81.6441	14992	31	2
AT2G35270	6.2569	7.60773	8.52141	14146	30	2
AT2G35300	8.91329	27.3136	51.777	3590	9	2
AT2G35470	25.8263	28.2895	29.5095	2449	4	2
AT2G35480	6.37925	7.93337	7.94483	11808	23	2
AT2G35530	7.60409	8.1019	8.0943	11808	23	2
AT2G35585	6.83836	8.42997	13.1847	1697	2	2
AT2G35605	40.6433	47.8628	58.2933	3590	9	2
AT2G35635	163.329	174.921	194.447	1697	2	2
AT2G35640	1.0295	1.33252	1.66173	3590	9	2
AT2G35680	35.9026	39.3782	44.0936	3590	9	2
AT2G35810	42.5846	51.8881	64.5977	3590	9	2
AT2G35820	27.8284	31.6027	31.4294	11808	23	2
AT2G35830	101.953	115.894	112.543	17295	37	2
AT2G35840	38.1133	43.5223	46.2803	2449	4	2
AT2G35900	27.4512	31.3285	39.9761	1697	2	2
AT2G35980	3.33591	5.51449	5.99884	12999	26	2
AT2G36026	4.03565	4.81254	4.83778	11808	23	2
AT2G36060	75.9995	84.6377	82.524	14992	31	2
AT2G36090	12.0232	16.3149	26.8604	1697	2	2
AT2G36130	45.419	50.8981	60.1633	1697	2	2
AT2G36160	476.275	529.047	535.828	12999	26	2
AT2G36170	329.821	397.214	389.462	17295	37	2
AT2G36220	28.3412	29.1263	30.0121	3590	9	2
AT2G36290	56.7606	60.6663	71.572	1697	2	2
AT2G36305	4.64626	6.04744	6.70904	2449	4	2
AT2G36307	5.49214	6.57018	8.5766	1697	2	2
AT2G36310	23.8954	25.1113	25.5747	2449	4	2
AT2G36330	9.59937	11.0205	13.3296	1697	2	2
AT2G36400	23.8391	26.9144	28.9277	14146	30	2
AT2G36460	187.386	215.682	255.024	3590	9	2
AT2G36485	10.0776	10.2549	10.5748	1697	2	2
AT2G36620	398.625	426.189	422.125	17295	37	2
AT2G36780	0.598918	0.816778	1.2232	1697	2	2
AT2G36792	9.48619	11.6219	12.2599	2449	4	2
AT2G36800	9.05207	18.5215	24.1385	14146	30	2
AT2G36840	2.78619	2.9109	3.01403	14146	30	2
AT2G36870	23.5105	38.1613	55.0899	3590	9	2
AT2G36890	5.89632	6.50928	7.85259	1697	2	2
AT2G36900	22.1704	32.298	30.866	17295	37	2
AT2G36950	28.5679	35.885	40.6618	14146	30	2
AT2G36985	1.01805	1.86631	1.96567	12999	26	2
AT2G37090	3.31466	3.98094	3.76957	14992	31	2
AT2G37110	58.9591	79.5073	113.012	1697	2	2
AT2G37130	164.521	193.26	196.375	12999	26	2
AT2G37150	2.96872	3.55983	3.78333	2449	4	2
AT2G37195	8.41953	9.50474	10.1147	14146	30	2
AT2G37210	1.78836	3.35738	5.64932	3590	9	2
AT2G37240	26.4462	30.6682	33.6116	14146	30	2
AT2G37300	6.14365	6.94252	6.90458	11808	23	2
AT2G37320	1.4336	1.67001	1.66267	11808	23	2
AT2G37330	7.60516	10.6113	13.5672	3590	9	2
AT2G37340	92.6322	99.0989	114.739	1697	2	2
AT2G37362	6.03118	6.66569	7.35496	3590	9	2
AT2G37390	9.33423	11.4342	14.0555	3590	9	2
AT2G37400	24.6731	26.0318	27.5107	3590	9	2
AT2G37480	17.043	19.7448	22.3623	3590	9	2
AT2G37570	17.7941	18.1489	19.1705	1697	2	2
AT2G37600	212.919	241.986	274.537	3590	9	2
AT2G37640	114.088	139.314	177.555	3590	9	2
AT2G37650	2.95138	3.49486	3.86095	14146	30	2
AT2G37680	12.6841	14.6191	14.1907	17295	37	2
AT2G37760	7.75092	15.6304	31.1448	1697	2	2
AT2G37770	0.271109	1.15552	2.87424	1697	2	2
AT2G37790	20.1603	23.6916	29.4079	1697	2	2
AT2G37830	0	1.44516	0.90217	14992	31	2
AT2G37950	8.49724	11.5304	13.7277	14146	30	2
AT2G37970	48.3542	78.3158	85.4061	12999	26	2
AT2G38000	10.1429	14.1081	14.1945	11808	23	2
AT2G38060	1.05836	1.29662	1.27834	11808	23	2
AT2G38130	26.9387	30.2552	30.3867	11808	23	2
AT2G38160	3.85896	4.94341	4.85268	17295	37	2
AT2G38250	0.28283	0.996582	2.11313	3590	9	2
AT2G38340	0.139871	1.43656	2.89873	3590	9	2
AT2G38400	7.87851	11.9626	16.9138	3590	9	2
AT2G38430	1.31639	2.001	2.57193	14146	30	2
AT2G38540	2549.09	3255.4	3898.82	14146	30	2
AT2G38550	55.6962	60.5276	66.9273	3590	9	2
AT2G38560	17.9885	20.6202	23.0542	3590	9	2
AT2G38610	14.5243	18.5806	17.2018	14992	31	2
AT2G38660	9.84903	11.2061	15.0763	1697	2	2
AT2G38710	44.9555	56.0083	63.948	14146	30	2
AT2G38740	17.7363	23.7375	25.8776	2449	4	2
AT2G38810	42.3804	48.2862	51.7989	14146	30	2
AT2G38823	0.0935205	0.832507	1.90046	3590	9	2
AT2G39100	3.74433	4.72263	5.86788	3590	9	2
AT2G39310	114.066	169.687	254.854	3590	9	2
AT2G39370	1.4173	1.68342	2.40278	1697	2	2
AT2G39380	2.70272	3.53282	3.63026	12999	26	2
AT2G39410	2.08015	2.81873	2.55641	14992	31	2
AT2G39445	5.7764	7.99073	7.22137	14992	31	2
AT2G39450	15.1136	23.9293	26.5255	2449	4	2
AT2G39630	14.4539	15.9561	16.032	11808	23	2
AT2G39650	3.41073	6.03763	8.05661	14146	30	2
AT2G39660	11.6258	14.7255	18.5659	3590	9	2
AT2G39675	11.6449	12.7613	12.7667	11808	23	2
AT2G39700	68.9948	115.581	218.423	1697	2	2
AT2G39705	43.3624	45.133	46.7325	14146	30	2
AT2G39720	21.6929	23.1415	27.2739	1697	2	2
AT2G39725	10.3798	12.46	17.5303	1697	2	2
AT2G39740	4.63598	5.09106	5.35189	14146	30	2
AT2G39805	15.5204	16.3953	16.9778	14146	30	2
AT2G39870	20.8292	23.6578	29.4799	1697	2	2
AT2G39890	15.81	16.9092	16.64	14992	31	2
AT2G39910	2.94351	3.11269	3.31023	3590	9	2
AT2G39940	13.4689	14.5131	14.7088	12999	26	2
AT2G39960	69.3749	76.9357	78.0438	12999	26	2
AT2G39970	40.4813	42.1623	44.148	3590	9	2
AT2G39990	78.6135	85.1401	94.3975	3590	9	2
AT2G40085	16.8641	20.4547	20.3502	11808	23	2
AT2G40140	21.3437	27.6626	28.2558	12999	26	2
AT2G40170	0.349083	4.37661	10.3457	3590	9	2
AT2G40190	5.24103	6.10336	6.57791	14146	30	2
AT2G40200	0.512697	1.03656	1.99719	1697	2	2
AT2G40410	16.7996	17.5554	18.6728	3590	9	2
AT2G40520	1.47276	1.86239	2.90581	1697	2	2
AT2G40530	7.61983	12.7877	14.5936	2449	4	2
AT2G40590	234.618	292.609	293.596	11808	23	2
AT2G40620	14.5707	15.9737	18.1293	3590	9	2
AT2G40640	6.89804	7.88706	7.68722	17295	37	2
AT2G40935	8.21691	10.0752	10.4322	12999	26	2
AT2G40940	27.6076	28.4739	29.79	3590	9	2
AT2G40960	2.90351	3.05636	3.24552	3590	9	2
AT2G40970	11.7242	14.0924	18.2119	1697	2	2
AT2G41000	6.05189	6.67359	6.55475	17295	37	2
AT2G41050	4.50425	5.63302	6.30722	14146	30	2
AT2G41070	1.49957	2.15424	3.27937	1697	2	2
AT2G41130	9.69223	13.2755	21.9178	1697	2	2
AT2G41190	1.7202	3.96782	6.07881	3590	9	2
AT2G41200	14.7395	20.7485	25.6875	14146	30	2
AT2G41240	2.46956	19.0893	24.4971	2449	4	2
AT2G41250	9.00723	10.5959	12.7528	3590	9	2
AT2G41290	3.43795	6.00648	8.45748	3590	9	2
AT2G41300	1.36345	2.38209	3.61447	3590	9	2
AT2G41342	0.842076	1.32059	1.36656	12999	26	2
AT2G41380	6.3084	15.0874	25.3031	3590	9	2
AT2G41410	56.3299	100.378	146.895	3590	9	2
AT2G41530	82.1326	90.6759	115.132	1697	2	2
AT2G41630	36.9533	45.2115	52.7647	3590	9	2
AT2G41640	4.01342	4.78864	4.65958	17295	37	2
AT2G41650	253.67	320.147	422.879	3590	9	2
AT2G41710	16.2299	18.3812	20.1679	14146	30	2
AT2G41750	9.83377	11.2945	13.2389	3590	9	2
AT2G41780	13.0675	17.0186	24.1678	1697	2	2
AT2G41835	4.24443	5.27719	4.86588	14992	31	2
AT2G41840	620.886	694.442	795.89	3590	9	2
AT2G41870	6.48287	13.0536	19.0361	14146	30	2
AT2G42030	11.9683	12.7964	13.7563	3590	9	2
AT2G42110	21.2196	22.8007	22.5364	17295	37	2
AT2G42120	6.60627	7.23232	8.26977	1697	2	2
AT2G42160	7.02554	8.03418	9.58251	3590	9	2
AT2G42210	189.336	206.218	216.674	14146	30	2
AT2G42240	6.83599	7.34308	8.58291	1697	2	2
AT2G42260	3.8106	4.73786	4.97408	12999	26	2
AT2G42290	3.24966	3.44439	3.91822	1697	2	2
AT2G42310	245.234	286.848	298.022	12999	26	2
AT2G42400	8.15793	9.36374	11.2624	3590	9	2
AT2G42485	38.3828	42.6361	43.1861	12999	26	2
AT2G42500	54.8028	59.1411	60.4601	2449	4	2
AT2G42530	82.6319	255.762	249.789	11808	23	2
AT2G42540	57.7516	527.367	696.647	2449	4	2
AT2G42560	0.146064	0.680777	1.16217	14146	30	2
AT2G42570	18.2218	25.1241	30.6972	14146	30	2
AT2G42620	10.6523	11.429	11.9196	14146	30	2
AT2G42640	0.812477	0.95044	1.00669	2449	4	2
AT2G42720	0.417121	0.633983	1.10562	1697	2	2
AT2G42740	45.0017	47.2541	49.3552	3590	9	2
AT2G42790	10.7577	16.4553	29.2569	1697	2	2
AT2G42870	8.48013	17.2551	16.7612	11808	23	2
AT2G42890	6.33913	7.50985	9.23597	3590	9	2
AT2G43000	0.319173	0.713611	1.2047	3590	9	2
AT2G43018	18.2262	25.2749	32.0249	3590	9	2
AT2G43060	15.9485	22.3168	21.7661	17295	37	2
AT2G43070	18.7043	21.2233	20.2225	14992	31	2
AT2G43120	5.95493	7.38024	6.99324	14992	31	2
AT2G43130	35.2791	40.0794	45.8972	3590	9	2
AT2G43190	3.4586	3.84787	3.79346	17295	37	2
AT2G43260	7.84331	9.30822	10.1104	14146	30	2
AT2G43290	30.5939	53.4775	69.4297	14146	30	2
AT2G43320	5.56971	7.18501	8.30879	14146	30	2
AT2G43330	6.48125	9.19003	10.3863	2449	4	2
AT2G43340	28.7193	35.9233	38.5174	2449	4	2
AT2G43370	5.50412	6.15361	7.07132	3590	9	2
AT2G43420	10.5101	12.3758	15.0926	3590	9	2
AT2G43480	0.618131	1.05498	1.17769	2449	4	2
AT2G43510	12.6659	32.7931	87.3465	1697	2	2
AT2G43530	94.3078	106.617	133.808	1697	2	2
AT2G43540	39.227	51.2761	65.0975	3590	9	2
AT2G43570	4.4299	9.38228	23.2574	1697	2	2
AT2G43590	15.531	26.1384	23.0543	14992	31	2
AT2G43670	8.43022	8.65417	8.63206	17295	37	2
AT2G43790	27.5972	31.6307	35.7029	3590	9	2
AT2G43880	1.88673	2.26487	3.41933	1697	2	2
AT2G43900	3.02895	3.36933	3.30705	17295	37	2
AT2G43980	9.53258	10.5208	11.64	3590	9	2
AT2G44020	4.62648	4.87366	5.10911	3590	9	2
AT2G44040	41.6391	42.7166	42.5631	17295	37	2
AT2G44060	195.47	213.661	248.789	1697	2	2
AT2G44065	34.4326	39.0548	42.4503	14146	30	2
AT2G44120	203.074	228.233	249.622	14146	30	2
AT2G44130	26.6917	82.8749	88.0735	11808	23	2
AT2G44140	6.99327	7.45943	7.38277	17295	37	2
AT2G44150	9.52783	10.0917	11.0307	1697	2	2
AT2G44180	12.9162	14.791	15.8271	14146	30	2
AT2G44230	21.39	32.9238	38.0663	2449	4	2
AT2G44410	10.8166	13.0927	15.8003	3590	9	2
AT2G44450	5.21814	5.8511	7.37786	1697	2	2
AT2G44610	76.6006	81.0309	81.7423	12999	26	2
AT2G44660	9.93044	10.6953	10.596	17295	37	2
AT2G44670	169.601	173.133	173.304	11808	23	2
AT2G44680	18.6306	23.6703	23.8758	11808	23	2
AT2G44700	0.872569	1.1491	1.66349	1697	2	2
AT2G44970	13.9078	15.2005	18.2851	1697	2	2
AT2G45010	18.5159	19.8138	23.2269	1697	2	2
AT2G45040	0.869629	1.17582	1.08855	14992	31	2
AT2G45070	391.804	455.311	439.301	14992	31	2
AT2G45140	32.6426	35.9438	44.8814	1697	2	2
AT2G45200	26.2131	32.4181	30.9523	17295	37	2
AT2G45210	4.01191	6.17012	7.93488	14146	30	2
AT2G45245	6.41944	8.58854	11.0271	3590	9	2
AT2G45250	30.8935	32.1567	35.1145	1697	2	2
AT2G45315	7.46968	8.63841	8.83531	12999	26	2
AT2G45320	2.65658	3.21936	3.14648	17295	37	2
AT2G45330	20.7424	22.3239	22.7318	12999	26	2
AT2G45400	19.6075	24.4359	25.4742	12999	26	2
AT2G45430	11.3473	13.6527	17.9525	1697	2	2
AT2G45490	4.56616	5.48582	5.30682	17295	37	2
AT2G45520	64.8849	73.6499	88.099	1697	2	2
AT2G45530	11.6867	16.0971	14.6239	14992	31	2
AT2G45630	11.6856	12.2824	12.2796	11808	23	2
AT2G45640	76.6156	83.0353	83.1358	11808	23	2
AT2G45670	32.0387	33.136	33.5236	2449	4	2
AT2G45980	54.1902	66.9927	69.7825	12999	26	2
AT2G46000	17.0577	19.3145	24.1085	1697	2	2
AT2G46090	18.2881	19.9057	19.672	17295	37	2
AT2G46130	0.989411	1.10117	1.37491	1697	2	2
AT2G46230	57.9037	65.0413	67.4856	2449	4	2
AT2G46260	17.1793	18.4302	21.4576	1697	2	2
AT2G46330	299.586	331.783	326.358	17295	37	2
AT2G46390	544.784	606.073	655.864	14146	30	2
AT2G46410	8.0633	9.73464	12.3209	3590	9	2
AT2G46490	110.116	149.752	157.841	12999	26	2
AT2G46500	26.2457	29.7864	29.3835	17295	37	2
AT2G46510	7.44689	8.4278	8.12058	14992	31	2
AT2G46535	32.2333	42.9688	40.35	14992	31	2
AT2G46620	9.01847	10.2552	11.4821	3590	9	2
AT2G46640	7.41641	9.71481	8.83736	14992	31	2
AT2G46680	12.4028	26.4885	59.9623	1697	2	2
AT2G46700	5.23733	5.59048	6.03783	3590	9	2
AT2G46735	10.8337	11.9079	11.7314	17295	37	2
AT2G46760	0.718757	0.968262	1.13961	14146	30	2
AT2G46800	32.3428	41.6216	52.1654	3590	9	2
AT2G46900	12.5219	14.8434	16.1858	14146	30	2
AT2G46940	2.81103	5.99041	5.09422	14992	31	2
AT2G47010	7.98461	10.3256	14.2132	1697	2	2
AT2G47015	7.99475	11.3715	11.4159	11808	23	2
AT2G47060	13.6903	16.7551	20.2377	3590	9	2
AT2G47130	10.2118	21.7097	31.8249	14146	30	2
AT2G47170	307.397	360.775	377.048	2449	4	2
AT2G47180	4.09891	7.86805	16.8843	1697	2	2
AT2G47260	2.0291	2.67278	4.40456	1697	2	2
AT2G47360	6.59952	7.30899	7.17344	17295	37	2
AT2G47380	334.785	421.241	496.703	14146	30	2
AT2G47420	35.4526	39.1374	47.5704	1697	2	2
AT2G47440	16.0176	20.4802	27.1635	3590	9	2
AT2G47480	0.978032	1.37162	1.91678	3590	9	2
AT2G47485	17.1878	25.0884	23.7383	17295	37	2
AT2G47540	14.1258	17.2715	18.7726	2449	4	2
AT2G47580	57.52	59.4756	59.2191	17295	37	2
AT2G47600	10.1309	13.4483	18.2957	3590	9	2
AT2G47610	446.492	502.869	563.082	3590	9	2
AT2G47620	8.69532	9.02469	9.98514	1697	2	2
AT2G47630	25.5218	29.137	33.3993	3590	9	2
AT2G47670	3.34835	3.59138	3.59497	11808	23	2
AT2G47690	194.865	222.738	236.546	2449	4	2
AT2G47700	32.7045	33.6985	35.1934	3590	9	2
AT2G47710	97.9892	135.066	169.52	3590	9	2
AT2G47730	178.531	197.384	246.017	1697	2	2
AT2G47770	0.506273	4.16571	12.9463	1697	2	2
AT2G47780	0.962398	2.66457	7.24108	1697	2	2
AT2G47790	21.0543	22.6534	24.3328	3590	9	2
AT2G47840	92.4182	100.319	109.702	3590	9	2
AT2G47890	35.0121	37.6433	37.0297	17295	37	2
AT2G48000	4.80447	5.07122	5.04086	17295	37	2
AT2G48100	14.0863	16.0977	20.5959	1697	2	2
AT3G01090	23.2795	27.4938	32.8655	3590	9	2
AT3G01150	11.9252	12.6378	12.9676	2449	4	2
AT3G01170	11.0248	12.2309	15.6216	1697	2	2
AT3G01202	5.91467	7.50014	8.86517	14146	30	2
AT3G01300	11.475	12.1481	13.7732	1697	2	2
AT3G01360	14.0677	15.2002	17.8816	1697	2	2
AT3G01390	322.764	383.674	369.373	17295	37	2
AT3G01410	6.40487	7.52929	8.30228	14146	30	2
AT3G01420	33.2935	114.957	216.958	3590	9	2
AT3G01430	10.7823	16.6697	18.9328	2449	4	2
AT3G01513	5.40545	7.57636	8.04884	12999	26	2
AT3G01520	87.3857	105.081	108.73	12999	26	2
AT3G01540	76.3575	85.569	95.9172	3590	9	2
AT3G01590	13.0311	16.2711	18.2316	14146	30	2
AT3G01650	8.82263	11.6176	15.5284	3590	9	2
AT3G01710	5.75783	7.65009	7.6212	11808	23	2
AT3G01740	57.7209	61.4611	71.298	1697	2	2
AT3G01970	3.16272	4.52898	6.41299	3590	9	2
AT3G01980	24.1963	29.4085	28.046	14992	31	2
AT3G02070	5.54537	5.80175	6.541	1697	2	2
AT3G02080	571.092	664.166	642.308	17295	37	2
AT3G02170	8.67409	10.9146	13.0562	3590	9	2
AT3G02210	2.95463	3.37069	4.36318	1697	2	2
AT3G02300	13.1148	13.7242	14.3953	3590	9	2
AT3G02340	10.1949	13.1276	12.4531	17295	37	2
AT3G02420	24.946	28.0885	35.4055	1697	2	2
AT3G02480	9.43453	164.742	139.321	17295	37	2
AT3G02493	3.51649	5.53804	5.17447	17295	37	2
AT3G02500	5.45262	5.95567	6.49188	3590	9	2
AT3G02520	65.0271	70.4442	75.4204	3590	9	2
AT3G02530	36.6527	38.5806	43.8793	1697	2	2
AT3G02550	3.15409	7.759	10.5632	14146	30	2
AT3G02555	9.42454	10.0268	10.9566	3590	9	2
AT3G02700	44.1578	56.0856	51.8831	14992	31	2
AT3G02720	36.7604	39.4288	41.8887	3590	9	2
AT3G02740	16.1656	18.7949	20.0284	2449	4	2
AT3G02770	40.1909	46.8722	46.6804	11808	23	2
AT3G02780	107.349	136.437	169.165	3590	9	2
AT3G02790	123.148	145.271	152.923	2449	4	2
AT3G02800	1.22674	2.45325	2.60721	12999	26	2
AT3G02990	1.48673	1.89859	1.97405	12999	26	2
AT3G03090	5.61686	6.97038	7.37914	2449	4	2
AT3G03100	208.82	246.094	276.002	14146	30	2
AT3G03120	9.85031	11.8361	15.4897	1697	2	2
AT3G03160	104.103	109.388	115.074	3590	9	2
AT3G03170	7.86477	13.2963	19.2812	3590	9	2
AT3G03220	18.1964	21.045	27.1828	1697	2	2
AT3G03270	32.6588	50.3477	69.6076	3590	9	2
AT3G03305	8.22939	8.76154	9.92651	1697	2	2
AT3G03310	6.75382	8.04501	10.4283	1697	2	2
AT3G03320	9.30664	10.1905	11.0538	3590	9	2
AT3G03341	1.03041	7.55456	6.866	17295	37	2
AT3G03440	3.36925	4.72755	6.46296	3590	9	2
AT3G03530	0.599634	0.844566	1.1931	3590	9	2
AT3G03550	11.4265	12.0335	12.6625	3590	9	2
AT3G03610	8.92702	9.79275	10.5858	3590	9	2
AT3G03640	13.6834	18.3068	23.8953	3590	9	2
AT3G03690	3.87085	4.5529	5.19975	3590	9	2
AT3G03740	16.6506	17.077	17.962	1697	2	2
AT3G03773	10.4877	13.9824	13.9166	11808	23	2
AT3G03820	9.8185	18.0534	26.2802	3590	9	2
AT3G03830	2.36131	3.05944	4.3889	1697	2	2
AT3G03840	4.34497	7.75729	9.54182	2449	4	2
AT3G03850	4.51942	9.22187	12.7144	14146	30	2
AT3G03870	19.804	27.5492	31.5811	2449	4	2
AT3G03880	14.5136	20.6419	20.293	11808	23	2
AT3G03920	215.261	258.93	295.016	14146	30	2
AT3G03980	29.8785	34.1865	36.0005	2449	4	2
AT3G03990	67.9314	81.4014	79.3606	17295	37	2
AT3G04040	2.01902	3.1105	3.49249	2449	4	2
AT3G04060	5.88683	6.45764	6.78525	14146	30	2
AT3G04070	2.22354	3.06631	5.53774	1697	2	2
AT3G04230	46.7249	60.7686	77.1722	3590	9	2
AT3G04290	75.0643	78.8955	81.3915	14146	30	2
AT3G04400	1121.12	1300.83	1368.26	2449	4	2
AT3G04420	2.05795	2.57571	2.99217	14146	30	2
AT3G04460	8.58499	8.924	9.17887	14146	30	2
AT3G04480	10.658	11.3956	12.1981	3590	9	2
AT3G04530	3.08201	6.20114	5.67645	17295	37	2
AT3G04570	11.3843	16.7567	29.3835	1697	2	2
AT3G04600	30.9159	34.5609	34.7716	11808	23	2
AT3G04620	4.76562	5.14247	5.37483	14146	30	2
AT3G04630	34.873	39.1523	40.2327	12999	26	2
AT3G04640	20.6065	38.3337	34.6172	17295	37	2
AT3G04670	18.0353	22.8425	23.2673	11808	23	2
AT3G04720	126.767	205.779	311.674	3590	9	2
AT3G04730	149.076	181.256	202.52	14146	30	2
AT3G04800	0.653495	1.02847	1.2592	14146	30	2
AT3G04830	59.8044	66.7698	67.1272	11808	23	2
AT3G04850	2.3799	2.59509	2.82899	3590	9	2
AT3G04860	6.05167	7.94889	8.32641	12999	26	2
AT3G04920	564.489	602.248	590.926	14992	31	2
AT3G04930	19.938	23.059	29.4966	1697	2	2
AT3G04940	42.9958	49.0034	49.6772	12999	26	2
AT3G04970	4.61732	5.36832	5.50058	12999	26	2
AT3G05000	55.2528	67.8392	66.2785	17295	37	2
AT3G05120	22.0351	23.9652	27.509	1697	2	2
AT3G05200	18.6988	29.788	26.9073	14992	31	2
AT3G05290	11.5621	15.4247	15.068	17295	37	2
AT3G05360	1.50678	1.89476	2.78186	1697	2	2
AT3G05490	102.751	121.957	121.488	11808	23	2
AT3G05500	26.6745	32.307	43.3528	1697	2	2
AT3G05560	458.914	481.666	502.528	3590	9	2
AT3G05640	5.2871	15.0583	23.0038	14146	30	2
AT3G05760	37.9867	41.9761	40.542	14992	31	2
AT3G05810	37.9673	48.1582	53.0879	2449	4	2
AT3G05840	14.8986	17.4046	17.8691	12999	26	2
AT3G05870	9.75329	10.8223	10.6693	17295	37	2
AT3G05920	9.462	12.3822	12.1027	17295	37	2
AT3G05936	9.6453	15.2459	15.2998	11808	23	2
AT3G05937	8.97655	12.5014	18.4725	1697	2	2
AT3G05940	5.44759	5.68453	5.84155	14146	30	2
AT3G06030	4.26351	4.91368	4.93902	11808	23	2
AT3G06140	7.25846	7.61411	7.66563	12999	26	2
AT3G06150	12.194	13.5134	16.0236	1697	2	2
AT3G06160	2.57947	4.42881	4.42589	11808	23	2
AT3G06180	6.60305	8.71952	8.5167	17295	37	2
AT3G06190	15.6041	19.5167	22.2103	14146	30	2
AT3G06240	5.83782	6.92772	9.27001	1697	2	2
AT3G06310	62.1519	68.1535	66.5378	14992	31	2
AT3G06410	17.1076	19.1686	22.9415	1697	2	2
AT3G06470	17.5529	20.7058	27.4432	1697	2	2
AT3G06540	7.51656	8.99707	11.3464	3590	9	2
AT3G06570	9.31005	10.5539	11.4757	14146	30	2
AT3G06580	24.0917	24.9699	25.8067	3590	9	2
AT3G06590	67.2633	87.7426	104.87	14146	30	2
AT3G06610	84.195	97.1579	94.9297	17295	37	2
AT3G06690	0.914644	1.31628	1.36808	12999	26	2
AT3G06780	26.1656	34.6521	31.3667	14992	31	2
AT3G06810	10.4853	12.9193	16.7558	3590	9	2
AT3G06850	11.8587	12.6015	12.9111	2449	4	2
AT3G06868	5.44349	5.78656	5.75264	17295	37	2
AT3G06870	18.4933	23.2164	23.339	11808	23	2
AT3G06890	5.53821	8.86238	12.447	3590	9	2
AT3G07030	10.7694	11.5833	13.6001	1697	2	2
AT3G07090	47.0854	52.4637	52.9395	11808	23	2
AT3G07110	375.76	421.394	497.905	1697	2	2
AT3G07200	13.0876	16.2976	16.4785	11808	23	2
AT3G07350	23.2116	48.2631	52.8795	12999	26	2
AT3G07360	16.5847	19.1985	18.2374	14992	31	2
AT3G07370	8.89493	9.36116	9.56186	2449	4	2
AT3G07410	31.934	37.1549	48.4912	1697	2	2
AT3G07440	10.9352	12.7955	13.686	2449	4	2
AT3G07525	9.80907	9.99047	9.94088	14992	31	2
AT3G07560	78.0063	85.8206	101.916	1697	2	2
AT3G07565	13.3341	15.746	17.7068	14146	30	2
AT3G07568	88.1093	95.5576	108.834	1697	2	2
AT3G07570	18.361	20.5977	22.0835	14146	30	2
AT3G07690	6.88185	7.7861	8.26535	14146	30	2
AT3G07720	21.8427	38.9606	53.5358	14146	30	2
AT3G07760	39.3928	41.4849	45.4739	1697	2	2
AT3G07870	13.9242	19.5118	22.8091	14146	30	2
AT3G07880	70.2463	76.8822	80.6727	14146	30	2
AT3G07910	165.301	193.175	185.811	14992	31	2
AT3G07950	32.8695	35.6512	37.1708	14146	30	2
AT3G07990	4.49958	4.64101	4.82532	3590	9	2
[truncated: 17,294 more rows]

## Sheet: Supplementary Table4
Supplementary Table 4 FPKM of genes in Col-0 (WT) in -0.25 MPa, -0.4 MPa, -0.6 MPa
tracking_id	WT_0.25_FPKM	WT_0.4_FPKM	WT_0.6_FPKM	rawcluster	rcTransform	mergeCluster
AT1G01010	3.51075	4.39553	5.83245	1570	2	4
AT1G01050	89.5134	94.6226	108.042	10129	19	4
AT1G01070	4.02644	3.31149	5.45038	5085	10	4
AT1G01100	648.943	585.493	791.502	5085	10	4
AT1G01160	25.4023	24.3385	33.5513	1663	3	4
AT1G01250	6.17475	7.10534	10.8368	10129	19	4
AT1G01370	7.03376	6.45673	9.61108	1663	3	4
AT1G01490	55.3407	57.193	70.0919	16141	30	4
AT1G01510	16.2456	16.5799	17.2566	1570	2	4
AT1G01640	7.75817	8.10013	12.2634	16141	30	4
AT1G01700	0.656998	0.647811	1.17125	18710	38	4
AT1G01730	27.1902	27.6823	32.9622	16141	30	4
AT1G01800	72.2069	69.8724	76.1137	5085	10	4
AT1G01810	1.8079	1.44588	1.97403	9764	18	4
AT1G01840	3.36637	3.23094	6.08657	18710	38	4
AT1G01880	0.916948	0.693329	1.06621	9764	18	4
AT1G01930	5.76587	6.23883	7.04254	1570	2	4
AT1G02090	46.7779	42.9877	50.0501	9764	18	4
AT1G02110	11.2773	10.1034	13.0396	2286	6	4
AT1G02130	47.2424	49.3458	52.5321	1570	2	4
AT1G02140	236.052	236.248	266.364	18710	38	4
AT1G02160	69.6736	64.5981	72.4007	9764	18	4
AT1G02180	7.81112	7.32244	9.8021	1663	3	4
AT1G02205	11.7851	13.986	20.6729	10129	19	4
AT1G02220	2.18011	7.24836	15.56	1570	2	4
AT1G02290	4.50668	4.62909	5.04286	10129	19	4
AT1G02380	1.50941	1.63374	2.84324	16141	30	4
AT1G02390	0.670351	1.46011	5.27211	16141	30	4
AT1G02500	346.673	334.513	371.646	5085	10	4
AT1G02680	12.1674	11.8934	16.1867	18710	38	4
AT1G02690	10.0928	10.7022	14.8461	16141	30	4
AT1G02730	13.4355	12.6235	17.7032	1663	3	4
AT1G02740	6.37211	6.29879	7.75019	18710	38	4
AT1G02750	11.8432	14.9976	20.7986	1570	2	4
AT1G02780	875.854	856.608	1156.35	18710	38	4
AT1G02810	4.50082	4.31134	4.81467	5085	10	4
AT1G02840	79.8898	79.0425	85.8069	1663	3	4
AT1G02850	2.39788	6.81519	25.2109	16141	30	4
AT1G02870	26.8008	24.4607	36.4928	1663	3	4
AT1G02880	14.0849	15.5891	18.4106	1570	2	4
AT1G02920	13.436	18.6951	40.2475	10129	19	4
AT1G02930	7.45534	10.5569	76.1832	18710	38	4
AT1G02940	0.423086	0.35013	1.80563	18710	38	4
AT1G02970	2.46929	2.54635	2.76523	10129	19	4
AT1G03030	11.525	9.91706	12.4821	9764	18	4
AT1G03040	27.7112	25.9441	34.7158	1663	3	4
AT1G03100	1.2562	1.32297	1.57803	10129	19	4
AT1G03110	9.65634	8.91251	10.2253	9764	18	4
AT1G03140	26.5249	28.4294	36.409	16141	30	4
AT1G03150	28.7555	28.9052	33.3212	18710	38	4
AT1G03180	2.60346	2.43107	3.76364	1663	3	4
AT1G03200	4.5465	5.22053	6.68712	1570	2	4
AT1G03280	16.2012	15.8061	18.6997	1663	3	4
AT1G03330	42.0834	45.9455	55.0496	10129	19	4
AT1G03340	1.3171	1.22424	1.86389	1663	3	4
AT1G03350	24.0199	23.4175	25.1203	5085	10	4
AT1G03360	11.8239	11.2683	13.5762	5085	10	4
AT1G03430	17.1291	16.9339	17.9363	1663	3	4
AT1G03470	7.33198	6.68493	8.57257	5085	10	4
AT1G03495	5.55176	4.73292	10.0759	1663	3	4
AT1G03510	1.37685	1.49886	1.76683	1570	2	4
AT1G03650	6.14574	6.5065	7.93029	10129	19	4
AT1G03730	16.1321	16.3868	17.0259	10129	19	4
AT1G03750	1.56386	1.63435	1.98509	16141	30	4
AT1G03760	4.18814	4.72295	5.8567	1570	2	4
AT1G03780	3.89887	4.41624	5.23229	1570	2	4
AT1G03820	28.5002	37.6169	69.9276	10129	19	4
AT1G03860	63.1121	63.0443	74.4891	18710	38	4
AT1G03900	101.098	94.3565	105.742	9764	18	4
AT1G03905	2.90376	3.83887	5.31006	1570	2	4
AT1G03940	3.07882	2.91348	10.295	18710	38	4
AT1G03970	7.28948	8.11039	12.1005	16141	30	4
AT1G03980	4.50921	4.71911	6.82938	16141	30	4
AT1G04010	3.53749	3.50833	3.80273	1663	3	4
AT1G04020	4.95003	5.03296	5.72795	16141	30	4
AT1G04050	1.25071	1.35709	1.55629	1570	2	4
AT1G04070	23.4896	24.4106	31.5111	16141	30	4
AT1G04130	5.40932	5.02088	5.85106	2286	6	4
AT1G04200	6.35164	6.39101	7.06577	18710	38	4
AT1G04230	5.86679	5.88947	7.49776	18710	38	4
AT1G04260	21.8786	22.4617	26.0992	16141	30	4
AT1G04270	724.553	666.093	939.58	1663	3	4
AT1G04290	26.5638	26.1871	29.0458	1663	3	4
AT1G04310	3.12126	3.92111	5.06286	1570	2	4
AT1G04350	28.3298	28.9904	30.7719	10129	19	4
AT1G04410	732.484	678.869	788.396	2286	6	4
AT1G04425	9.12656	8.7987	25.6985	18710	38	4
AT1G04510	24.0645	23.6428	26.1875	1663	3	4
AT1G04590	14.128	14.2054	15.4096	18710	38	4
AT1G04680	45.965	48.1141	53.0034	10129	19	4
AT1G04690	71.4122	68.0912	80.428	5085	10	4
AT1G04750	103.775	102.099	110.074	1663	3	4
AT1G04760	2.33042	3.1759	4.46637	1570	2	4
AT1G04790	7.45447	7.32322	8.59126	1663	3	4
AT1G04810	15.5449	15.9335	16.8751	10129	19	4
AT1G04830	6.90727	7.48494	8.86749	10129	19	4
AT1G04850	49.7657	59.5451	73.9304	1570	2	4
AT1G04860	7.04291	7.32931	7.92359	1570	2	4
AT1G04870	20.5101	22.2109	27.6448	10129	19	4
AT1G04900	6.29801	6.06085	6.46761	9764	18	4
AT1G04945	4.22424	3.84519	4.86381	5085	10	4
AT1G04990	14.2786	14.2441	19.6152	18710	38	4
AT1G05060	17.123	16.7883	21.6231	18710	38	4
AT1G05070	22.9129	23.7888	27.6908	16141	30	4
AT1G05180	17.0863	18.0804	21.0984	10129	19	4
AT1G05205	68.3995	62.2751	79.7469	5085	10	4
AT1G05220	2.02733	1.78679	2.34828	2286	6	4
AT1G05360	6.81351	6.40719	7.28891	2286	6	4
AT1G05370	1.16514	1.44752	2.17176	10129	19	4
AT1G05410	7.37123	7.13625	9.4792	1663	3	4
AT1G05440	2.08777	2.18056	3.07083	16141	30	4
AT1G05460	3.90001	3.92198	4.06872	16141	30	4
AT1G05470	3.84906	3.90793	3.99143	1570	2	4
AT1G05560	5.20116	7.81069	15.3582	10129	19	4
AT1G05562	32.1886	37.7553	62.7342	16141	30	4
AT1G05600	3.37345	3.48245	3.8139	10129	19	4
AT1G05640	1.18619	1.24539	1.39298	10129	19	4
AT1G05680	0.366532	2.08613	21.131	16141	30	4
AT1G05710	6.2043	9.18117	19.887	10129	19	4
AT1G05730	1.90141	1.71606	2.53761	1663	3	4
AT1G05760	6.97397	8.97291	11.7681	1570	2	4
AT1G05835	39.1026	35.6009	51.2214	1663	3	4
AT1G05860	6.65303	6.05733	7.1649	9764	18	4
AT1G05870	26.2898	30.9885	43.853	10129	19	4
AT1G05890	16.3092	18.3531	22.1945	1570	2	4
AT1G05970	10.1792	10.4186	13.455	16141	30	4
AT1G06070	8.44537	7.71638	9.77807	5085	10	4
AT1G06110	21.8606	20.9874	24.7151	1663	3	4
AT1G06130	19.3315	19.1033	21.5615	1663	3	4
AT1G06180	11.2808	13.4367	17.6589	1570	2	4
AT1G06200	57.9137	61.2257	67.2409	1570	2	4
AT1G06210	17.4152	18.8229	23.2198	10129	19	4
AT1G06350	2.43791	3.2337	4.37189	1570	2	4
AT1G06400	44.5807	44.5275	51.7721	18710	38	4
AT1G06420	2.33427	2.74313	3.86163	10129	19	4
AT1G06450	2.76546	2.43228	3.24871	2286	6	4
AT1G06500	20.1934	18.7341	23.0737	5085	10	4
AT1G06590	2.17108	2.13049	2.49173	1663	3	4
AT1G06630	7.08964	7.34924	8.07697	10129	19	4
AT1G06660	1.93965	2.08917	3.38971	16141	30	4
AT1G06700	47.933	50.0956	53.1633	1570	2	4
AT1G06710	0.89907	0.861417	1.01858	5085	10	4
AT1G06740	1.35995	1.34982	1.6034	18710	38	4
AT1G06760	226.549	186.635	293.295	5085	10	4
AT1G06800	9.25064	8.85893	10.3476	5085	10	4
AT1G06890	43.3098	45.1757	48.1289	1570	2	4
AT1G06960	11.9804	13.1168	15.0474	1570	2	4
AT1G07010	12.7666	11.6104	15.2923	5085	10	4
AT1G07020	38.0683	36.5794	44.2305	1663	3	4
AT1G07170	39.4713	38.4598	49.4032	1663	3	4
AT1G07180	1.66945	1.50958	1.99809	5085	10	4
AT1G07210	30.8366	32.4699	41.1194	16141	30	4
AT1G07220	4.9985	4.50314	6.11571	5085	10	4
AT1G07230	16.053	15.421	18.1836	1663	3	4
AT1G07350	28.2413	28.6129	30.9184	16141	30	4
AT1G07370	26.7573	25.2747	29.3704	5085	10	4
AT1G07380	4.18839	4.61404	6.01933	10129	19	4
AT1G07400	2.82984	5.92193	19.3224	16141	30	4
AT1G07410	4.38558	4.33467	4.94734	18710	38	4
AT1G07430	0.0571276	0.668011	5.65908	16141	30	4
AT1G07450	1.71715	1.61139	1.94471	5085	10	4
AT1G07490	4.20094	4.50521	6.23804	16141	30	4
AT1G07520	2.67674	3.11118	4.2123	10129	19	4
AT1G07530	8.12173	9.4497	15.5287	16141	30	4
AT1G07570	8.20751	7.94771	8.87306	5085	10	4
AT1G07615	4.86494	4.69131	5.63507	1663	3	4
AT1G07660	54.1869	55.5437	73.2485	16141	30	4
AT1G07728	7.30627	7.32446	8.48524	18710	38	4
AT1G07750	35.1959	35.089	39.3411	18710	38	4
AT1G07770	665.634	610.455	736.258	2286	6	4
AT1G07790	143.039	134.26	190.973	1663	3	4
AT1G07810	10.6013	10.9622	11.637	1570	2	4
AT1G07820	258.701	249.335	348.938	1663	3	4
AT1G07830	26.2827	25.5941	38.1366	18710	38	4
AT1G07840	15.0109	15.0832	16.4896	18710	38	4
AT1G07870	5.40276	7.44398	10.6311	1570	2	4
AT1G07880	4.21799	3.90363	5.40768	1663	3	4
AT1G07950	25.5763	27.4825	34.2028	10129	19	4
AT1G07970	5.71322	5.46263	6.05594	2286	6	4
AT1G07980	16.9825	16.831	19.238	18710	38	4
AT1G07985	0.73073	2.77055	20.4215	16141	30	4
AT1G08110	93.8598	97.1826	111.27	16141	30	4
AT1G08160	15.1079	15.5804	17.1992	10129	19	4
AT1G08230	12.5032	12.1216	17.5255	18710	38	4
AT1G08360	418.886	417.936	507.025	18710	38	4
AT1G08390	10.6838	8.98866	12.167	9764	18	4
AT1G08400	1.91156	1.93789	2.19761	16141	30	4
AT1G08410	6.92182	7.39086	8.56193	10129	19	4
AT1G08430	0.530123	0.843283	1.42066	1570	2	4
AT1G08450	30.8888	33.6298	39.5827	1570	2	4
AT1G08460	13.3651	13.5444	15.0374	16141	30	4
AT1G08480	153.732	147.689	190.829	1663	3	4
AT1G08560	36.1061	41.9349	53.4677	1570	2	4
AT1G08580	93.894	89.6868	105.478	5085	10	4
AT1G08630	0.177863	0.415437	1.83671	16141	30	4
AT1G08670	1.83656	2.32257	3.88072	10129	19	4
AT1G08820	17.625	20.5718	26.449	1570	2	4
AT1G08830	87.6289	95.1503	114.293	10129	19	4
AT1G08880	220.297	189.762	251.785	2286	6	4
AT1G08910	3.55378	3.61823	4.43679	16141	30	4
AT1G08940	11.4335	12.2745	14.355	10129	19	4
AT1G08970	41.3912	35.779	44.3972	9764	18	4
AT1G09050	1.20737	1.24506	1.44935	16141	30	4
AT1G09070	59.6206	83.1237	121.892	1570	2	4
AT1G09100	15.1993	18.1566	23.6588	1570	2	4
AT1G09140	39.912	39.0833	48.2615	18710	38	4
AT1G09150	44.6699	38.8928	47.3606	9764	18	4
AT1G09180	0.910281	1.09966	2.0991	16141	30	4
AT1G09200	303.23	255.914	352.034	2286	6	4
AT1G09280	7.70823	7.76752	9.17816	18710	38	4
AT1G09420	2.73558	3.10854	4.01372	10129	19	4
AT1G09470	4.56775	4.25391	6.38387	1663	3	4
AT1G09480	2.46334	3.02115	5.56763	16141	30	4
AT1G09490	36.5418	34.8785	39.84	5085	10	4
AT1G09500	2.77838	4.51244	13.2489	16141	30	4
AT1G09520	14.7552	17.3621	24.1973	10129	19	4
AT1G09530	10.5228	12.8108	21.4861	10129	19	4
AT1G09590	429.58	404.731	505.135	5085	10	4
AT1G09610	1.40445	1.32069	1.48864	2286	6	4
AT1G09630	29.2902	28.964	34.82	18710	38	4
AT1G09640	167.677	154.412	184.097	2286	6	4
AT1G09680	0.750935	0.825761	1.09796	10129	19	4
AT1G09690	798.132	746.161	982.375	1663	3	4
AT1G09700	7.19001	7.80995	9.45632	10129	19	4
AT1G09710	2.55291	2.67392	3.24864	16141	30	4
AT1G09760	45.9308	40.8047	54.1573	5085	10	4
AT1G09794	16.4687	15.6867	17.3264	2286	6	4
AT1G09812	2.45394	2.52222	3.06768	16141	30	4
AT1G09815	64.9214	57.374	94.1717	1663	3	4
AT1G09850	27.0744	26.1265	30.7384	1663	3	4
AT1G09870	15.0945	15.8738	18.2445	10129	19	4
AT1G09932	0.714795	0.419455	2.0056	1663	3	4
AT1G09960	4.28868	4.38613	5.19005	16141	30	4
AT1G10170	10.3166	12.058	14.6732	1570	2	4
AT1G10180	8.55231	8.06199	9.77149	5085	10	4
AT1G10230	21.3282	25.0708	34.1297	10129	19	4
AT1G10350	12.2668	11.8804	14.7598	1663	3	4
AT1G10590	169.286	156.292	187.792	2286	6	4
AT1G10640	8.06796	8.54791	14.1177	16141	30	4
AT1G10740	12.0454	12.6066	14.6481	10129	19	4
AT1G10750	2.59049	1.97213	3.08481	9764	18	4
AT1G10780	5.87816	5.97241	7.37373	16141	30	4
AT1G10840	82.4003	80.1912	90.7354	1663	3	4
AT1G10865	47.1812	46.394	51.5416	1663	3	4
AT1G10890	11.7677	12.6588	14.9012	10129	19	4
AT1G10970	3.52548	3.24058	4.03466	5085	10	4
AT1G11020	10.2979	10.2475	10.9507	18710	38	4
AT1G11112	3.53865	2.8166	4.51375	2286	6	4
AT1G11125	1.85068	1.2787	4.27394	1663	3	4
AT1G11170	1.44446	1.49816	2.28103	16141	30	4
AT1G11175	13.4078	16.3076	21.7142	1570	2	4
AT1G11220	5.69789	5.68787	8.53283	18710	38	4
AT1G11240	37.4368	39.4496	43.894	1570	2	4
AT1G11270	2.65279	3.07594	3.67821	1570	2	4
AT1G11400	17.6809	19.8024	26.7348	10129	19	4
AT1G11420	1.55424	1.50933	1.78206	1663	3	4
AT1G11475	98.8254	91.6387	111.091	5085	10	4
AT1G11500	0.671409	0.693182	1.01006	16141	30	4
AT1G11570	2.07822	2.48604	4.22761	16141	30	4
AT1G11730	0.959952	1.08057	1.32942	1570	2	4
AT1G11760	13.0716	10.9632	14.7564	9764	18	4
AT1G11840	205.668	254.644	426.946	10129	19	4
AT1G11880	2.85492	2.73902	3.15497	5085	10	4
AT1G11890	32.2626	31.9373	34.6133	1663	3	4
AT1G11905	10.3397	10.8285	13.6317	16141	30	4
AT1G11910	211.755	221.165	245.941	10129	19	4
AT1G11915	0.887102	0.730394	1.75581	1663	3	4
AT1G11950	1.78904	1.85428	2.0449	10129	19	4
AT1G12000	51.7114	54.6415	59.4545	1570	2	4
AT1G12200	13.4384	12.8442	23.9659	18710	38	4
AT1G12210	0.655437	0.735556	1.09228	16141	30	4
AT1G12220	1.81665	1.61142	2.83903	1663	3	4
AT1G12240	48.5362	53.9499	61.888	1570	2	4
AT1G12380	2.68171	2.55593	2.83882	2286	6	4
AT1G12400	14.4413	15.0142	18.045	16141	30	4
AT1G12440	109.179	105.885	117.639	5085	10	4
AT1G12810	45.1084	43.5396	47.4408	2286	6	4
AT1G12830	22.1382	21.1674	30.6532	1663	3	4
AT1G12845	59.7633	61.7617	84.024	16141	30	4
AT1G12910	22.6011	24.8084	28.1239	1570	2	4
AT1G12920	56.9791	57.7803	63.2029	16141	30	4
AT1G12930	4.35979	4.10097	4.64278	2286	6	4
AT1G12950	2.00588	2.11389	2.56168	16141	30	4
AT1G12970	5.97409	6.32023	8.94898	16141	30	4
AT1G13060	93.4323	92.9853	111.258	18710	38	4
AT1G13090	27.3893	29.3559	37.3857	10129	19	4
AT1G13160	7.76804	7.65773	8.06454	5085	10	4
AT1G13180	5.07543	4.91324	5.50187	5085	10	4
AT1G13190	13.708	13.8224	17.1011	18710	38	4
AT1G13280	35.7802	33.7499	42.5583	1663	3	4
AT1G13340	1.90557	1.81193	2.87496	18710	38	4
AT1G13360	95.2858	86.9058	109.933	5085	10	4
AT1G13370	0.72586	0.460255	1.50637	5085	10	4
AT1G13380	41.7582	40.5013	45.9177	1663	3	4
AT1G13520	0.817033	1.62443	2.88583	1570	2	4
AT1G13570	6.23593	6.64234	7.37231	1570	2	4
AT1G13600	1.83692	1.6162	3.09607	1663	3	4
AT1G13700	3.85708	4.67724	7.60107	10129	19	4
AT1G13710	7.40988	5.32341	9.2243	9764	18	4
AT1G13750	2.20744	1.85321	2.58276	2286	6	4
AT1G14010	42.2354	42.6199	44.2711	16141	30	4
AT1G14060	23.8187	23.4003	29.2099	18710	38	4
AT1G14120	24.231	23.9093	24.4414	9764	18	4
AT1G14130	7.15253	8.21096	14.8253	16141	30	4
AT1G14180	5.13451	5.33851	6.33516	16141	30	4
AT1G14230	10.4134	10.1465	10.872	5085	10	4
AT1G14250	6.45263	7.7541	10.4215	1570	2	4
AT1G14300	11.7353	11.1358	14.1317	1663	3	4
AT1G14320	1008.7	942.485	1141.56	5085	10	4
AT1G14340	17.3705	19.8279	24.7849	1570	2	4
AT1G14400	157.847	153.382	166.038	5085	10	4
AT1G14440	14.44	12.3662	16.0985	9764	18	4
AT1G14450	251.231	245.574	323.926	18710	38	4
AT1G14480	0.973938	1.13293	1.95796	16141	30	4
AT1G14490	1.61397	1.16849	2.31339	2286	6	4
AT1G14510	40.1543	38.1438	48.2973	1663	3	4
AT1G14570	31.045	30.4513	33.2819	1663	3	4
AT1G14620	26.4031	25.7593	32.2571	1663	3	4
AT1G14630	8.90027	8.40657	14.1601	18710	38	4
AT1G14685	27.5448	27.5864	29.95	18710	38	4
AT1G14687	6.61358	6.5749	8.76148	18710	38	4
AT1G14700	31.7057	30.4096	33.3196	2286	6	4
AT1G14750	0.923805	0.914107	1.72632	18710	38	4
AT1G14760	2.45264	2.10901	3.3614	5085	10	4
AT1G14770	2.90683	2.93436	2.97523	1570	2	4
AT1G14790	1.75175	2.33496	3.32219	1570	2	4
AT1G14830	38.4027	39.2081	42.6459	16141	30	4
AT1G14890	36.535	38.2542	50.851	16141	30	4
AT1G14900	83.2331	74.3475	90.0767	9764	18	4
AT1G14970	2.21622	2.02184	2.4297	2286	6	4
AT1G14980	302.373	265.229	346.871	2286	6	4
AT1G15010	1.01369	1.97887	3.59351	1570	2	4
AT1G15030	15.0556	14.8684	15.5243	5085	10	4
AT1G15080	5.1565	4.94643	5.5913	5085	10	4
AT1G15120	301.682	294.813	316.318	5085	10	4
AT1G15175	2.0713	2.19577	2.72387	16141	30	4
AT1G15215	5.58825	5.61549	6.55571	18710	38	4
AT1G15220	6.34688	6.18351	6.77481	5085	10	4
AT1G15230	30.6335	34.5243	50.5333	10129	19	4
AT1G15250	83.1545	74.1018	87.1899	9764	18	4
AT1G15290	12.8233	13.2228	15.2673	16141	30	4
AT1G15300	0.910289	0.671562	1.21029	2286	6	4
AT1G15310	5.3166	5.19643	6.65684	18710	38	4
AT1G15400	123.307	130.226	142.554	1570	2	4
AT1G15405	191.417	280.28	774.98	16141	30	4
AT1G15415	0.898728	0.368503	1.30992	9764	18	4
AT1G15430	7.41054	9.24375	12.8188	1570	2	4
AT1G15660	5.52116	5.38383	6.46376	1663	3	4
AT1G15720	2.43689	2.20031	2.7207	2286	6	4
AT1G15740	14.4404	17.9064	24.9018	1570	2	4
AT1G15800	7.54703	8.35898	11.5137	10129	19	4
AT1G15825	0.867474	1.08409	2.19934	16141	30	4
AT1G15870	2.78991	2.95457	3.38164	10129	19	4
AT1G15885	14.912	15.7821	18.8785	10129	19	4
AT1G15890	1.05005	0.77631	1.27464	9764	18	4
AT1G15930	366.732	334.682	390.155	9764	18	4
AT1G15950	40.8226	39.5472	44.5243	5085	10	4
AT1G16000	83.0004	79.1993	108.196	1663	3	4
AT1G16030	2.18697	1.77678	2.41329	9764	18	4
AT1G16040	15.1935	14.1427	18.4794	5085	10	4
AT1G16110	1.25511	1.59716	2.72365	10129	19	4
AT1G16180	115.098	115.54	130.092	18710	38	4
AT1G16210	53.4787	55.0628	60.4392	10129	19	4
AT1G16240	51.8055	51.5189	62.4652	18710	38	4
AT1G16250	4.81634	4.67931	6.3523	18710	38	4
AT1G16260	3.02712	2.67861	3.66188	5085	10	4
AT1G16300	6.83248	7.91802	11.2545	10129	19	4
AT1G16310	4.87536	4.99724	5.51726	16141	30	4
AT1G16460	30.6508	29.1819	31.8711	9764	18	4
AT1G16470	85.2948	83.9727	97.2596	1663	3	4
AT1G16520	19.8955	20.6633	27.9551	16141	30	4
AT1G16560	43.9307	43.7705	47.363	18710	38	4
AT1G16590	4.43679	4.0276	5.6282	5085	10	4
AT1G16700	69.9773	73.1729	86.9564	16141	30	4
AT1G16740	82.5007	80.1534	87.9261	5085	10	4
AT1G16790	31.2077	30.8197	38.4054	18710	38	4
AT1G16820	2.68435	2.81443	3.6641	16141	30	4
AT1G16850	5.76871	8.30101	16.2671	10129	19	4
AT1G16870	19.693	19.1327	20.4483	2286	6	4
AT1G16900	9.3128	8.65152	11.082	5085	10	4
AT1G16916	63.4621	63.9666	68.7835	16141	30	4
AT1G16920	55.4578	58.1696	72.1962	16141	30	4
AT1G17020	1.45494	5.23626	15.1308	10129	19	4
AT1G17140	26.4866	24.6181	30.2283	5085	10	4
AT1G17170	15.4763	47.2464	126.07	10129	19	4
AT1G17180	13.674	34.7589	128.084	16141	30	4
AT1G17250	1.01838	0.773461	1.14327	9764	18	4
AT1G17280	33.4918	33.8471	34.7073	10129	19	4
AT1G17285	2.11847	2.22537	2.60892	10129	19	4
AT1G17290	66.2203	64.5236	78.7231	1663	3	4
AT1G17380	1.12178	1.61261	4.13626	16141	30	4
AT1G17470	57.3434	52.5941	60.6376	9764	18	4
AT1G17510	32.1457	32.5016	49.5027	18710	38	4
AT1G17520	5.75169	6.0605	7.58657	16141	30	4
AT1G17530	32.7207	34.7811	51.4857	16141	30	4
AT1G17590	1.88832	2.14917	3.32804	16141	30	4
AT1G17745	20.6351	29.2842	57.8104	10129	19	4
AT1G17830	2.11261	1.72544	3.77423	1663	3	4
AT1G17880	310.505	288.523	347.52	5085	10	4
AT1G17930	4.81219	4.48617	5.42514	5085	10	4
AT1G17950	1.33506	1.52244	1.87811	1570	2	4
AT1G17960	0.333973	0.544676	1.78054	16141	30	4
AT1G17980	9.4903	9.5146	9.80882	16141	30	4
AT1G18100	1.25757	2.37991	4.16579	1570	2	4
AT1G18180	3.01112	2.70879	3.31128	2286	6	4
AT1G18210	134.453	126.519	143.896	2286	6	4
AT1G18250	36.4151	32.5327	49.3426	1663	3	4
AT1G18370	4.50281	5.35343	7.52704	10129	19	4
AT1G18450	22.3985	22.6633	27.1591	18710	38	4
AT1G18480	15.2972	14.2226	17.7016	5085	10	4
AT1G18490	8.24494	7.55953	9.44044	5085	10	4
AT1G18540	487.766	487.618	646.574	18710	38	4
AT1G18550	2.41927	2.52419	2.95147	10129	19	4
AT1G18620	6.60416	7.18783	8.58464	10129	19	4
AT1G18670	5.11961	4.97245	7.3837	18710	38	4
AT1G18700	11.8904	11.637	13.2899	1663	3	4
AT1G18710	2.58959	9.12008	27.0956	10129	19	4
AT1G18745	7.7912	7.74088	8.91442	18710	38	4
AT1G18830	0.0840975	0.310093	1.59446	16141	30	4
AT1G18850	13.4169	13.2056	14.512	1663	3	4
AT1G18880	12.1165	11.7936	12.2906	9764	18	4
AT1G18900	4.51031	4.33073	5.52738	1663	3	4
AT1G18940	1.01314	1.00954	1.02373	5085	10	4
AT1G18950	6.92149	6.7014	7.49742	5085	10	4
AT1G18980	19.1296	15.3803	20.9692	9764	18	4
AT1G19000	153.921	163.985	180.118	1570	2	4
AT1G19010	4.38008	4.87604	5.88361	1570	2	4
AT1G19080	6.79471	6.62946	7.71713	1663	3	4
AT1G19120	33.2026	34.2796	35.8422	1570	2	4
AT1G19130	41.4619	36.7956	44.8262	9764	18	4
AT1G19140	21.6584	21.3921	24.7512	18710	38	4
AT1G19330	13.9752	14.3392	22.8699	18710	38	4
AT1G19400	22.8101	26.4805	33.3683	1570	2	4
AT1G19430	6.33465	6.2905	6.35915	9764	18	4
AT1G19485	3.16765	3.16209	3.42845	18710	38	4
AT1G19490	0.716698	0.971252	1.84706	10129	19	4
AT1G19540	1.29575	1.85187	2.75185	1570	2	4
AT1G19570	331.905	365.165	721.181	16141	30	4
AT1G19600	46.66	47.1726	63.7595	18710	38	4
AT1G19610	2.4255	1.25965	11.0135	1663	3	4
AT1G19630	0.240197	0.400521	1.34219	16141	30	4
AT1G19730	16.6595	16.835	23.675	18710	38	4
AT1G19840	4.56872	4.18634	6.56154	1663	3	4
AT1G19850	3.75938	4.34284	8.86454	16141	30	4
AT1G19960	58.5574	45.3995	83.9902	5085	10	4
AT1G19970	5.08192	5.42474	7.24411	16141	30	4
AT1G20030	11.8443	9.78456	13.7567	2286	6	4
AT1G20100	27.2629	31.7266	39.4717	1570	2	4
AT1G20140	23.0083	22.4553	36.5041	18710	38	4
AT1G20160	2.25922	4.50134	9.3494	1570	2	4
AT1G20190	38.555	37.6067	39.909	2286	6	4
AT1G20200	43.259	42.6825	54.8811	18710	38	4
AT1G20270	8.38028	8.48479	9.64626	16141	30	4
AT1G20350	1.22181	0.979684	1.43761	2286	6	4
AT1G20370	9.29447	9.23904	9.83853	1663	3	4
AT1G20410	8.20726	8.17697	8.80975	18710	38	4
AT1G20430	65.2752	69.9638	89.3733	16141	30	4
AT1G20460	10.4324	10.7216	11.8447	10129	19	4
AT1G20490	3.09873	2.44494	3.4774	9764	18	4
AT1G20510	14.0658	15.75	19.9233	10129	19	4
AT1G20580	107.901	109.382	135.31	18710	38	4
AT1G20620	1056.19	878.432	1196.28	9764	18	4
AT1G20650	11.4986	13.8184	17.513	1570	2	4
AT1G20691	2.33533	2.14026	2.46377	9764	18	4
AT1G20696	315.718	285.072	342.863	2286	6	4
AT1G20700	3.63357	4.0741	4.73719	1570	2	4
AT1G20770	31.1716	30.1769	33.3933	5085	10	4
AT1G20870	1.65036	1.41802	2.05481	5085	10	4
AT1G20910	9.49523	8.42472	10.6926	2286	6	4
AT1G20930	12.7321	14.3663	21.7156	16141	30	4
AT1G21090	7.01467	6.74868	7.84107	5085	10	4
AT1G21150	3.13441	2.52329	3.45884	9764	18	4
AT1G21250	0.90626	0.907314	2.69011	18710	38	4
AT1G21370	9.56167	9.46412	11.5699	18710	38	4
AT1G21400	5.77778	7.41225	11.4922	10129	19	4
AT1G21410	5.75297	9.33424	15.7549	1570	2	4
AT1G21440	60.8838	55.872	86.4509	1663	3	4
AT1G21510	0.749238	0.674987	1.00091	1663	3	4
AT1G21520	2.85864	4.64819	12.6587	16141	30	4
AT1G21525	1.45823	1.9971	5.41785	16141	30	4
AT1G21590	15.8692	14.1427	16.8557	9764	18	4
AT1G21610	6.83779	6.48241	7.41756	5085	10	4
AT1G21650	4.67588	4.73529	5.41107	16141	30	4
AT1G21710	12.9205	10.9213	14.3184	9764	18	4
AT1G21720	97.8311	93.6405	108.874	5085	10	4
AT1G21750	98.4452	102.08	115.966	10129	19	4
AT1G21770	44.3597	47.8031	54.497	1570	2	4
AT1G22065	9.33514	15.3022	27.3057	1570	2	4
AT1G22140	59.9928	59.6809	64.2691	18710	38	4
AT1G22150	0.272372	0.328889	1.18046	18710	38	4
AT1G22160	17.7701	23.4302	37.2256	10129	19	4
AT1G22170	8.67937	7.91674	9.7587	2286	6	4
AT1G22250	11.0138	11.8099	14.1299	10129	19	4
AT1G22300	279.286	283.747	293.267	1570	2	4
AT1G22350	4.60221	4.17573	4.94098	9764	18	4
AT1G22370	14.0583	14.1602	21.6997	18710	38	4
AT1G22450	77.4566	81.2026	90.0402	10129	19	4
AT1G22510	8.9093	10.4971	14.7226	10129	19	4
AT1G22650	4.78398	4.57773	6.46797	1663	3	4
AT1G22780	352.39	346.27	421.349	18710	38	4
AT1G22800	9.30068	9.31593	11.9401	18710	38	4
AT1G22840	294.574	320.326	424.968	10129	19	4
AT1G22860	2.89107	3.02121	3.24689	1570	2	4
AT1G22885	60.5374	60.2965	63.3328	18710	38	4
AT1G22985	6.59417	8.34244	11.8072	1570	2	4
AT1G22990	0.781722	2.00674	4.90849	10129	19	4
AT1G23000	4.72817	4.39941	7.86538	1663	3	4
AT1G23060	0.988416	1.05837	2.22965	18710	38	4
AT1G23100	34.3412	28.6972	37.506	9764	18	4
AT1G23170	4.02317	4.446	5.33147	1570	2	4
AT1G23190	45.9921	45.4208	56.3789	18710	38	4
AT1G23260	42.9336	44.324	52.8605	16141	30	4
AT1G23290	786.954	755.161	955.786	1663	3	4
AT1G23380	4.93105	5.72219	8.78118	10129	19	4
AT1G23530	7.86007	7.7417	9.20312	18710	38	4
AT1G23550	2.4072	2.42188	2.75651	18710	38	4
AT1G23730	5.07531	3.48986	7.35014	2286	6	4
AT1G23780	16.9124	17.2025	22.0484	18710	38	4
AT1G23790	3.02053	3.05582	4.08931	18710	38	4
AT1G23800	9.04759	11.4397	17.0988	10129	19	4
AT1G23820	127.72	118.434	137.642	2286	6	4
AT1G23860	23.1175	20.4388	28.7395	5085	10	4
AT1G23950	25.1459	23.4096	27.7128	2286	6	4
AT1G23960	27.5384	27.6587	34.0929	18710	38	4
AT1G24050	78.6543	80.3306	97.1801	16141	30	4
AT1G24070	1.13285	1.8855	10.9487	16141	30	4
AT1G24090	1.84357	1.30611	2.62676	2286	6	4
AT1G24095	3.11482	5.62086	11.4444	10129	19	4
AT1G24130	1.38823	1.06118	1.72759	2286	6	4
AT1G24140	0.341726	0.659808	1.15317	1570	2	4
AT1G24145	0.675948	1.96939	4.93451	10129	19	4
AT1G24147	2.43505	2.24911	4.24954	1663	3	4
AT1G24265	2.8462	2.55985	2.97782	9764	18	4
AT1G24267	19.6289	19.8767	22.6347	16141	30	4
AT1G24450	17.8482	15.3827	20.1579	2286	6	4
AT1G24510	74.9708	77.2332	89.4902	16141	30	4
AT1G24764	12.0068	13.357	16.1501	1570	2	4
AT1G25230	39.6308	37.8501	41.7335	2286	6	4
AT1G25260	66.5221	67.7535	74.4146	16141	30	4
AT1G25425	11.1781	12.1166	16.5329	16141	30	4
AT1G25470	7.89521	7.53859	9.96901	1663	3	4
AT1G25500	3.05517	3.19159	3.38986	1570	2	4
AT1G25510	6.92271	6.76281	7.34311	5085	10	4
AT1G25530	9.19993	7.83481	13.4972	5085	10	4
AT1G25580	7.23164	8.1381	9.61154	1570	2	4
AT1G26100	12.7874	13.8962	17.1204	10129	19	4
AT1G26370	5.94363	6.03045	6.95673	16141	30	4
AT1G26460	16.334	16.1295	17.3086	1663	3	4
AT1G26470	59.3171	60.6929	84.4009	18710	38	4
AT1G26550	203.334	187.368	252.725	5085	10	4
AT1G26560	3.63686	4.08075	6.48006	16141	30	4
AT1G26660	9.64832	9.59584	12.6483	18710	38	4
AT1G26730	0.959629	0.829878	1.41764	1663	3	4
AT1G26740	39.3616	33.9433	47.6873	2286	6	4
AT1G26750	32.3019	31.9797	34.3541	1663	3	4
AT1G26760	2.01629	2.2329	3.64574	16141	30	4
AT1G26810	1.94705	2.23852	2.76288	1570	2	4
AT1G26820	12.1161	11.6143	13.3473	5085	10	4
AT1G26880	329.325	315.403	366.366	5085	10	4
AT1G26900	2.40752	2.2977	2.84571	1663	3	4
AT1G26910	27.3633	26.9084	27.8459	2286	6	4
AT1G26930	4.90938	5.11581	5.95774	10129	19	4
AT1G27030	31.3576	28.2535	40.5996	5085	10	4
AT1G27070	4.81041	5.22041	5.89983	1570	2	4
AT1G27120	5.31906	5.39827	5.71624	10129	19	4
AT1G27150	12.2854	13.607	16.8075	10129	19	4
AT1G27190	22.9429	24.4488	28.6208	10129	19	4
AT1G27300	18.0783	20.2518	28.0389	10129	19	4
AT1G27310	180.497	173.17	196.689	5085	10	4
AT1G27350	241.013	236.569	251.467	5085	10	4
AT1G27390	38.0729	39.7371	42.12	1570	2	4
AT1G27400	226.871	224.192	249.119	1663	3	4
AT1G27530	98.0895	99.0064	120.913	18710	38	4
AT1G27540	10.7688	10.3349	11.8434	5085	10	4
AT1G27630	19.7562	18.9721	21.4237	5085	10	4
AT1G27650	58.1359	56.993	63.6693	1663	3	4
AT1G27680	10.2202	9.67559	11.687	5085	10	4
AT1G27695	20.0692	20.921	22.1588	1570	2	4
AT1G27760	29.5065	28.9971	31.6105	1663	3	4
AT1G27770	10.295	10.3035	16.2807	18710	38	4
AT1G27960	2.87557	3.0247	3.75196	16141	30	4
AT1G27970	153.908	148.398	158.77	2286	6	4
AT1G27980	8.19773	8.01566	9.61883	1663	3	4
AT1G28110	15.1387	15.0162	18.2124	18710	38	4
AT1G28120	23.0023	25.3088	29.7557	1570	2	4
AT1G28190	5.65669	7.54444	11.4732	1570	2	4
AT1G28230	12.0222	12.2212	16.6581	18710	38	4
AT1G28260	1.75107	2.18097	3.91015	10129	19	4
AT1G28290	170.264	189.618	238.496	10129	19	4
AT1G28360	1.31497	1.0018	2.56434	1663	3	4
AT1G28390	8.24026	5.93047	10.4447	2286	6	4
AT1G28470	1.7165	2.41597	3.93782	1570	2	4
AT1G28520	11.7983	12.2654	16.0664	16141	30	4
AT1G28570	11.3539	9.41003	13.0515	9764	18	4
AT1G28580	62.5664	59.7658	69.6937	5085	10	4
AT1G28815	3.80919	4.71263	6.44962	1570	2	4
AT1G29030	4.03747	4.26765	5.63033	16141	30	4
AT1G29040	25.4735	23.7146	26.288	9764	18	4
AT1G29071	0	0	23938.6	18710	38	4
AT1G29150	70.3121	66.0191	77.7233	5085	10	4
AT1G29160	13.7511	13.9677	14.6431	10129	19	4
AT1G29195	1.57194	2.94555	5.47132	1570	2	4
AT1G29220	9.9573	10.3059	12.0521	16141	30	4
AT1G29240	2.34903	2.5275	3.96796	16141	30	4
AT1G29250	122.028	126.59	146.135	16141	30	4
AT1G29270	2.91437	4.2868	9.66224	10129	19	4
AT1G29300	5.73247	5.89761	7.05404	16141	30	4
AT1G29310	29.0399	27.4754	30.617	2286	6	4
AT1G29350	9.8951	10.4676	11.5281	1570	2	4
AT1G29357	3.19229	3.28952	4.53969	16141	30	4
AT1G29380	3.37248	3.69973	6.28322	16141	30	4
AT1G29410	3.42752	3.68532	4.61064	10129	19	4
AT1G29440	8.24443	12.7849	20.2763	1570	2	4
AT1G29520	28.7023	28.6498	37.8718	18710	38	4
AT1G29630	1.97208	1.88006	2.25385	5085	10	4
AT1G29640	8.04073	9.61216	12.5827	1570	2	4
AT1G29690	6.56344	7.79389	10.5098	1570	2	4
AT1G29710	2.74744	2.85571	3.10567	10129	19	4
AT1G29790	14.4946	14.7061	15.0168	1570	2	4
AT1G29850	82.8937	84.4714	95.8017	16141	30	4
AT1G29960	5.79569	5.78134	6.81444	18710	38	4
AT1G29970	30.6392	30.344	30.9569	2286	6	4
AT1G29980	23.8663	20.0596	34.2699	5085	10	4
AT1G29990	54.641	58.0847	63.6885	1570	2	4
AT1G30020	2.12571	1.64675	2.70011	2286	6	4
AT1G30040	4.53294	4.35672	5.24904	1663	3	4
AT1G30070	12.1948	13.7719	16.2257	1570	2	4
AT1G30230	492.078	445.46	563.456	2286	6	4
AT1G30330	15.0754	15.5358	16.3427	1570	2	4
AT1G30470	14.4446	15.1279	16.3077	1570	2	4
AT1G30475	3.40091	3.89926	5.72855	10129	19	4
AT1G30480	10.7897	10.3803	12.9962	1663	3	4
AT1G30500	7.71446	8.99017	12.2153	10129	19	4
AT1G30515	1.51066	1.80839	3.14707	16141	30	4
AT1G30580	116.16	109.847	132.664	5085	10	4
AT1G30600	5.79822	5.66015	6.48138	1663	3	4
AT1G30620	5.85279	5.84907	7.21779	18710	38	4
AT1G30760	1.49509	2.68281	7.91468	16141	30	4
AT1G30825	8.08927	8.76018	10.2225	1570	2	4
AT1G30860	1.21125	1.11182	1.35957	2286	6	4
AT1G30880	192.274	173.918	212.888	2286	6	4
AT1G30960	4.0011	3.7565	4.1113	9764	18	4
AT1G30970	12.8636	12.6724	13.8531	1663	3	4
AT1G31040	1.65209	2.34787	4.81117	10129	19	4
AT1G31173	1.30039	0.732967	1.97375	2286	6	4
AT1G31280	3.19724	3.48004	4.67979	16141	30	4
AT1G31310	1.79271	2.27607	4.41239	16141	30	4
AT1G31320	14.5532	14.6669	16.5806	18710	38	4
AT1G31335	81.1488	69.8339	95.0392	2286	6	4
AT1G31350	10.5097	10.2456	11.0681	5085	10	4
AT1G31440	16.433	16.9286	18.4601	10129	19	4
AT1G31460	3.13661	2.98864	3.76666	1663	3	4
AT1G31550	7.53331	8.16567	13.4713	16141	30	4
AT1G31580	874.605	980.44	1633.64	16141	30	4
AT1G31750	2.52899	2.42202	5.12843	18710	38	4
AT1G31760	18.3672	17.4435	21.5669	1663	3	4
AT1G31790	2.33958	2.55712	3.07432	10129	19	4
AT1G31820	1.60074	2.18473	3.74605	10129	19	4
AT1G31880	1.45909	1.47473	2.04046	18710	38	4
AT1G31910	69.3344	68.1738	70.5211	2286	6	4
AT1G31920	4.86115	4.68878	5.22437	5085	10	4
AT1G32050	117.454	110.402	129.086	5085	10	4
AT1G32150	6.29243	6.59941	7.72539	10129	19	4
AT1G32190	4.62313	4.69856	6.54468	18710	38	4
AT1G32210	142.902	154.587	174.381	1570	2	4
AT1G32260	14.8306	15.8225	17.2559	1570	2	4
AT1G32340	4.67414	5.46886	6.62133	1570	2	4
AT1G32360	20.0646	21.4219	23.9585	1570	2	4
AT1G32520	16.7488	16.3465	19.8307	1663	3	4
AT1G32570	0.274448	0.149731	1.15671	1663	3	4
AT1G32870	4.54416	5.37277	9.3133	16141	30	4
AT1G32900	0.854507	1.14573	3.85246	16141	30	4
AT1G32930	3.45068	3.78993	5.77477	16141	30	4
AT1G33040	102.106	101.427	114.126	18710	38	4
AT1G33060	4.3617	5.04124	6.05722	1570	2	4
AT1G33102	0.64362	1.49062	3.21003	1570	2	4
AT1G33110	7.8513	11.0163	18.0075	1570	2	4
AT1G33120	160.176	154.956	174.004	5085	10	4
AT1G33265	27.7748	29.4077	43.1349	16141	30	4
AT1G33270	12.3451	12.8082	13.788	1570	2	4
AT1G33400	2.9537	3.10208	4.0222	16141	30	4
AT1G33480	6.28392	7.32761	9.77096	10129	19	4
AT1G33490	27.7982	25.5602	33.7255	5085	10	4
AT1G33520	20.4842	21.5062	24.2942	10129	19	4
AT1G33560	3.51441	5.24673	9.64161	10129	19	4
AT1G33680	14.4281	14.6562	16.3594	16141	30	4
AT1G33720	0.790243	0.833065	1.0125	16141	30	4
AT1G33750	1.51772	2.04906	2.86707	1570	2	4
AT1G33790	1.38887	1.54006	4.66686	18710	38	4
AT1G33960	0.0467541	0.165402	1.27135	16141	30	4
AT1G33980	15.0007	15.0068	16.0371	18710	38	4
AT1G33990	37.7678	41.3693	47.1579	1570	2	4
AT1G34030	343.168	307.578	373.574	9764	18	4
AT1G34065	3.90827	3.7797	4.12846	5085	10	4
AT1G34160	2.34289	2.09154	2.62936	2286	6	4
AT1G34180	0.590796	0.778271	1.60894	16141	30	4
AT1G34190	21.6777	22.4701	27.4448	16141	30	4
AT1G34350	20.6473	20.3284	22.6989	1663	3	4
AT1G34370	36.7293	38.2501	41.4327	1570	2	4
AT1G34380	8.43411	9.08207	10.0922	1570	2	4
AT1G34418	66.7624	68.7894	76.5529	10129	19	4
AT1G34630	5.46816	5.94794	8.07909	16141	30	4
AT1G35230	0.761485	1.00458	2.37764	16141	30	4
AT1G35290	3.72198	4.80088	6.50427	1570	2	4
AT1G35310	12.3473	10.2868	24.0117	1663	3	4
AT1G35320	7.93401	10.0393	13.1814	1570	2	4
AT1G35460	15.5592	14.9813	19.013	1663	3	4
AT1G35516	48.5144	45.683	50.3977	9764	18	4
AT1G35710	0.657527	0.590601	1.21801	1663	3	4
AT1G35720	423.218	487.373	712.614	10129	19	4
AT1G35780	18.807	19.2563	27.7169	18710	38	4
AT1G35910	0.813718	0.853397	1.11428	16141	30	4
AT1G36070	3.86282	3.68573	4.36608	5085	10	4
AT1G36180	0.596589	0.762299	1.87857	16141	30	4
AT1G36310	23.5312	23.551	25.21	18710	38	4
AT1G36380	24.1589	25.2574	30.836	16141	30	4
AT1G36732	66.7667	62.4	74.6302	5085	10	4
AT1G36990	6.41175	6.35047	6.57809	5085	10	4
AT1G41830	41.7184	43.8126	48.6408	10129	19	4
AT1G41880	416.081	412.848	475.625	18710	38	4
AT1G42440	13.7193	13.8884	14.5049	10129	19	4
AT1G42990	33.6254	36.7242	58.2732	16141	30	4
AT1G43170	647.529	570.75	698.079	9764	18	4
AT1G43190	33.0473	32.3478	35.8394	1663	3	4
AT1G43580	22.6126	20.5024	23.8213	9764	18	4
AT1G43700	34.9082	35.9021	37.2938	1570	2	4
AT1G43770	1.22332	1.14454	1.72945	1663	3	4
AT1G43800	1.19229	1.11365	4.18816	18710	38	4
AT1G43910	2.80431	2.947	10.7738	18710	38	4
AT1G44100	12.1386	11.5927	13.1282	5085	10	4
AT1G44110	10.2384	10.2288	12.278	18710	38	4
AT1G44350	4.73048	4.68392	6.4344	18710	38	4
AT1G44446	16.1443	14.5027	18.0635	2286	6	4
AT1G44750	15.042	14.189	17.6962	5085	10	4
AT1G44760	24.9246	25.3032	44.1041	18710	38	4
AT1G44790	40.12	39.0277	44.1724	1663	3	4
AT1G44800	32.3028	36.4378	62.0722	16141	30	4
AT1G44810	22.06	21.4929	28.4357	18710	38	4
AT1G44820	16.7268	16.5217	17.1684	5085	10	4
AT1G44970	4.34185	4.59435	5.99358	16141	30	4
AT1G45000	56.1438	53.0412	60.6086	2286	6	4
AT1G45050	16.1647	14.581	17.9892	2286	6	4
AT1G45130	17.7314	18.5702	22.268	16141	30	4
AT1G45191	3.19518	3.00332	5.3138	18710	38	4
AT1G45201	240.705	215.324	264.879	2286	6	4
AT1G45231	3.58485	4.05107	5.27812	10129	19	4
AT1G45233	4.72697	5.25628	6.7673	10129	19	4
AT1G45249	15.6691	15.5567	19.9331	18710	38	4
AT1G45976	20.0257	21.2136	27.9901	16141	30	4
AT1G46264	8.31887	6.98087	10.6358	5085	10	4
AT1G46480	3.95559	3.7803	5.55629	1663	3	4
AT1G46554	7.86067	8.9381	10.5052	1570	2	4
AT1G47128	402.95	446.232	529.5	1570	2	4
AT1G47200	64.7435	62.5664	68.7835	5085	10	4
AT1G47210	14.5212	15.4472	18.8121	10129	19	4
AT1G47230	8.2347	7.36303	8.78227	9764	18	4
AT1G47250	29.5102	32.9898	39.9001	1570	2	4
AT1G47260	146.264	140.296	151.2	9764	18	4
AT1G47270	8.83594	9.42826	11.3275	10129	19	4
AT1G47271	2.21225	1.85717	2.68461	2286	6	4
AT1G47420	171.583	158.223	197.284	5085	10	4
AT1G47520	1.13742	1.11716	1.2494	1663	3	4
AT1G47570	5.23906	4.77921	5.92773	2286	6	4
AT1G47640	46.4167	45.4779	48.9086	5085	10	4
AT1G47655	4.87093	6.3154	8.83286	1570	2	4
AT1G47670	18.1219	16.393	21.0638	5085	10	4
AT1G47710	34.4651	34.6799	44.4176	18710	38	4
AT1G47720	4.38919	4.30703	4.73712	1663	3	4
AT1G47760	2.80388	2.74165	5.12189	18710	38	4
AT1G47820	21.5926	24.2886	32.0613	10129	19	4
AT1G47870	8.21883	7.24414	9.12216	2286	6	4
AT1G47960	4.35548	7.32492	12.6819	1570	2	4
AT1G47970	90.0345	89.7802	91.2329	1663	3	4
AT1G48000	0.225954	0.547093	1.76303	10129	19	4
AT1G48050	5.10867	5.39599	6.13107	10129	19	4
AT1G48100	2.12882	1.71019	3.27102	5085	10	4
AT1G48170	18.5877	16.8242	19.5208	9764	18	4
AT1G48230	23.8992	23.3807	26.1063	1663	3	4
AT1G48270	4.37279	4.42155	4.78857	16141	30	4
AT1G48310	1.95169	2.11749	2.46337	1570	2	4
AT1G48380	8.34081	8.70864	10.3972	16141	30	4
AT1G48420	60.7727	57.2046	68.3715	5085	10	4
AT1G48440	154.026	150.574	171.406	1663	3	4
AT1G48560	1.51219	1.50455	2.17644	18710	38	4
AT1G48580	1.03078	1.14955	1.49355	10129	19	4
AT1G48605	2.46627	1.85906	4.42264	1663	3	4
AT1G48610	20.9374	19.6315	23.1215	5085	10	4
AT1G48635	13.1686	13.0284	14.2598	1663	3	4
AT1G48750	305.797	342.177	429.065	10129	19	4
AT1G48830	209.769	204.844	232.174	1663	3	4
AT1G49150	0.340311	1.02772	2.31574	1570	2	4
AT1G49170	13.1186	10.8172	14.9311	9764	18	4
AT1G49350	3.71111	3.50849	5.16857	1663	3	4
AT1G49360	4.36626	4.18765	5.16419	1663	3	4
AT1G49480	33.1691	36.3203	41.3063	1570	2	4
AT1G49540	6.01931	5.96374	6.66745	18710	38	4
AT1G49570	0.0443985	0.49242	3.99945	16141	30	4
AT1G49730	9.23693	8.30477	11.3024	5085	10	4
AT1G49780	12.3701	13.7697	17.2594	10129	19	4
AT1G49840	6.16629	6.96208	8.61593	1570	2	4
AT1G49850	15.051	15.1757	16.2669	16141	30	4
AT1G49910	2.66103	3.10067	3.93334	1570	2	4
AT1G49950	20.2072	18.6093	22.2253	2286	6	4
AT1G49980	9.39074	8.52353	9.81409	9764	18	4
AT1G49990	3.87795	3.79742	4.11255	5085	10	4
AT1G50040	1.20399	1.06675	1.77161	1663	3	4
AT1G50060	3.40226	5.67265	14.7049	10129	19	4
AT1G50110	7.65345	7.83804	9.34126	16141	30	4
AT1G50270	1.46993	1.36454	1.68865	5085	10	4
AT1G50400	0.616032	1.0802	1.85258	1570	2	4
AT1G50420	8.232	7.05133	11.6019	5085	10	4
AT1G50480	86.5434	85.8291	105.278	18710	38	4
AT1G50490	50.6647	57.138	79.1211	10129	19	4
AT1G50510	11.5421	11.5308	14.3893	18710	38	4
AT1G50570	16.9613	16.6853	27.9885	18710	38	4
AT1G50710	11.4451	11.8348	15.5844	16141	30	4
AT1G50740	17.9143	23.7004	37.2341	10129	19	4
AT1G50920	53.3405	52.86	55.2803	1663	3	4
AT1G50940	13.564	12.8289	16.0547	1663	3	4
AT1G50950	1.97238	1.88657	2.23897	5085	10	4
AT1G51130	3.61235	3.25897	5.0012	1663	3	4
AT1G51140	15.8346	22.6398	39.4534	10129	19	4
AT1G51160	59.6558	61.3636	69.9459	16141	30	4
AT1G51170	11.5451	10.4667	14.2174	5085	10	4
AT1G51355	3.83032	3.74309	6.52024	18710	38	4
AT1G51380	1.95326	1.86562	2.08556	2286	6	4
AT1G51390	9.9764	9.8394	11.2345	1663	3	4
AT1G51420	2.84014	7.09404	15.6469	1570	2	4
AT1G51460	1.4698	1.41123	1.50253	9764	18	4
AT1G51510	114.125	106.164	118.516	9764	18	4
AT1G51550	4.56865	4.73582	5.53757	16141	30	4
AT1G51650	468.729	514.399	648.102	10129	19	4
AT1G51660	9.90869	8.97738	10.8457	2286	6	4
AT1G51680	69.4294	70.0396	73.9592	16141	30	4
AT1G51700	20.2642	21.8793	24.7507	1570	2	4
AT1G51710	36.8568	36.7151	47.1678	18710	38	4
AT1G51730	44.388	41.9604	50.0031	5085	10	4
AT1G51745	4.25566	4.79799	5.71417	1570	2	4
AT1G51980	94.7651	95.9248	106.96	16141	30	4
AT1G52000	5.40219	19.6598	130.835	16141	30	4
AT1G52030	0.403523	0.901978	14.6662	18710	38	4
AT1G52040	1.66135	4.73094	102.228	18710	38	4
AT1G52160	3.5698	3.29926	3.78104	9764	18	4
AT1G52300	826.224	797.303	974.944	1663	3	4
AT1G52310	12.0087	11.4648	14.1857	1663	3	4
AT1G52340	12.2422	14.1548	19.8583	10129	19	4
AT1G52342	78.0834	118.574	192.629	1570	2	4
AT1G52347	21.5773	19.7921	22.9601	9764	18	4
AT1G52370	17.571	16.9962	18.4271	2286	6	4
AT1G52380	16.7568	17.3204	19.6598	16141	30	4
AT1G52400	50.1859	77.1813	743.709	18710	38	4
AT1G52410	5.06699	7.68147	28.5316	16141	30	4
AT1G52500	6.91539	6.71304	8.37107	1663	3	4
AT1G52565	2.07191	2.14367	3.0565	16141	30	4
AT1G52690	0.395411	1.76412	10.6359	16141	30	4
AT1G52720	70.3303	69.0219	85.2377	18710	38	4
AT1G52740	204.284	191.544	244.279	5085	10	4
AT1G52760	53.585	57.902	69.9909	10129	19	4
AT1G52980	36.0239	38.7527	47.2632	10129	19	4
AT1G53000	28.1271	25.9957	30.2907	2286	6	4
AT1G53030	27.094	23.6721	32.4641	2286	6	4
AT1G53050	10.787	10.8431	12.3628	18710	38	4
AT1G53070	20.7513	20.1958	37.6967	18710	38	4
AT1G53130	0.420336	1.24933	4.93483	16141	30	4
AT1G53140	3.06546	3.5631	4.76025	10129	19	4
AT1G53160	2.10062	1.4022	3.34637	5085	10	4
AT1G53163	1.32652	1.52927	1.92114	1570	2	4
AT1G53170	15.4998	18.2831	33.5118	16141	30	4
AT1G53280	46.3062	44.7598	53.938	1663	3	4
AT1G53290	12.9142	11.7496	15.1359	5085	10	4
AT1G53310	56.4136	59.1982	72.6616	16141	30	4
AT1G53320	32.8985	33.8273	39.3537	16141	30	4
AT1G53345	3.68266	3.9287	4.37087	1570	2	4
AT1G53460	8.57887	8.25605	9.20138	5085	10	4
AT1G53540	0.31514	1.78838	5.57112	10129	19	4
AT1G53542	87.3871	28.0321	127.072	9764	18	4
AT1G53710	6.38656	6.62399	7.04302	1570	2	4
AT1G53720	8.99003	8.26833	10.5948	5085	10	4
AT1G53750	84.6914	99.5577	124.313	1570	2	4
AT1G53760	11.9751	12.1535	13.0363	16141	30	4
AT1G53850	57.3646	58.4877	75.2888	16141	30	4
AT1G53887	13.9152	13.2523	15.5627	5085	10	4
AT1G53910	86.332	82.3619	91.117	2286	6	4
AT1G54020	0.0248461	0.308929	7.01047	18710	38	4
AT1G54040	9.39389	9.38307	19.0739	18710	38	4
AT1G54080	62.6705	65.1503	73.979	10129	19	4
AT1G54100	21.8396	32.064	53.2039	1570	2	4
AT1G54120	11.0948	10.016	14.7558	1663	3	4
AT1G54160	0.942647	0.81768	3.45234	18710	38	4
AT1G54170	12.0112	12.392	14.076	16141	30	4
AT1G54180	2.03151	2.28103	3.17316	10129	19	4
AT1G54217	4.85902	4.72561	5.58698	1663	3	4
AT1G54250	24.6297	23.3736	33.1082	1663	3	4
AT1G54290	32.3561	31.1788	35.0876	5085	10	4
AT1G54340	18.3226	19.8431	23.9853	10129	19	4
AT1G54385	5.53672	6.11898	7.85231	10129	19	4
AT1G54400	0.875976	0.446219	1.16543	9764	18	4
AT1G54440	5.41866	5.19643	5.99514	5085	10	4
AT1G54510	3.43506	3.73134	4.89181	10129	19	4
AT1G54690	82.0458	80.0135	100.314	1663	3	4
AT1G54770	19.5051	18.2016	20.9929	2286	6	4
AT1G54830	20.5739	21.1444	23.4234	10129	19	4
AT1G54840	0.899886	0.829713	1.67633	18710	38	4
AT1G54850	8.31995	9.18212	11.1359	10129	19	4
AT1G54920	15.6804	16.2278	18.3029	10129	19	4
AT1G54960	1.70609	1.67035	1.94122	1663	3	4
AT1G54990	30.2738	31.3197	36.3206	16141	30	4
AT1G55000	32.1396	32.349	40.7039	18710	38	4
AT1G55110	7.44371	9.5538	13.3947	1570	2	4
AT1G55120	4.16603	3.8114	4.40843	9764	18	4
AT1G55130	8.73712	8.43528	9.16888	2286	6	4
AT1G55150	12.2404	12.6443	13.9369	10129	19	4
AT1G55170	8.21501	7.33953	9.12682	2286	6	4
AT1G55190	30.1598	30.8937	35.727	16141	30	4
AT1G55200	1.67092	1.50867	1.87391	2286	6	4
AT1G55210	135.166	136.608	227.59	18710	38	4
AT1G55270	9.69726	9.06708	10.8689	5085	10	4
AT1G55280	2.66302	2.43222	3.48603	1663	3	4
AT1G55300	12.573	11.7813	12.961	9764	18	4
AT1G55310	30.5236	32.4555	35.9616	1570	2	4
AT1G55510	10.9881	9.98977	11.8449	9764	18	4
AT1G55530	21.291	22.27	26.854	16141	30	4
AT1G55675	13.4077	11.929	14.1027	9764	18	4
AT1G55680	39.6787	42.6844	53.2863	10129	19	4
AT1G55740	3.60045	3.19906	4.44775	5085	10	4
AT1G55760	4.17706	4.35052	5.08941	16141	30	4
AT1G55820	3.48494	4.16247	5.23246	1570	2	4
AT1G55840	45.4369	45.7075	52.281	18710	38	4
AT1G55850	29.8647	38.0124	52.8981	1570	2	4
AT1G56020	5.45144	4.55541	6.28851	2286	6	4
AT1G56045	1259.6	1312.91	1739.68	16141	30	4
AT1G56090	6.09527	7.27355	9.35343	1570	2	4
AT1G56110	79.5768	78.2673	96.2176	18710	38	4
AT1G56150	6.03299	6.84241	10.3676	16141	30	4
AT1G56170	7.82414	8.67847	14.8218	16141	30	4
AT1G56220	458.641	468.888	636.61	18710	38	4
AT1G56280	374.262	374.895	453.696	18710	38	4
AT1G56420	6.29104	5.47222	6.72686	9764	18	4
AT1G56510	4.3233	4.22122	5.16631	1663	3	4
AT1G56520	2.01076	1.88278	2.45951	1663	3	4
AT1G56580	325.248	313.448	363.592	1663	3	4
AT1G56600	0.305092	1.20751	3.93226	10129	19	4
AT1G56650	2.28117	2.82314	13.7935	18710	38	4
AT1G57540	30.7809	28.5091	32.0214	9764	18	4
AT1G57620	23.181	23.2011	24.7058	18710	38	4
AT1G57660	414.432	375.4	437.532	9764	18	4
AT1G57720	214.8	187.56	228.908	9764	18	4
AT1G57790	6.08766	6.03555	6.29818	1663	3	4
AT1G57820	14.5704	13.3663	16.6757	5085	10	4
AT1G57870	12.2259	11.9604	12.4755	2286	6	4
AT1G58150	10.2563	9.1385	21.2562	1663	3	4
AT1G58210	1.00487	0.91954	1.10288	2286	6	4
AT1G58225	0.174784	0.0794312	1.24235	18710	38	4
AT1G58280	9.27197	9.55603	11.5135	16141	30	4
AT1G58340	2.03795	2.42448	3.42642	10129	19	4
AT1G58360	15.056	20.3018	43.562	16141	30	4
AT1G58420	1.18012	0.719222	2.07461	5085	10	4
AT1G58470	3.26299	3.28198	4.10372	18710	38	4
AT1G59510	2.16797	2.26124	2.76751	16141	30	4
AT1G59540	2.56384	2.61037	3.62056	18710	38	4
AT1G59560	4.62555	4.56964	5.10164	1663	3	4
AT1G59580	22.4019	22.1977	24.0154	1663	3	4
AT1G59600	10.8196	11.1972	12.7466	10129	19	4
AT1G59660	1.20864	1.52802	2.0363	1570	2	4
AT1G59700	16.0759	17.8193	26.3998	16141	30	4
AT1G59750	18.772	17.3026	20.6066	2286	6	4
AT1G59830	28.9651	30.9404	36.2098	10129	19	4
AT1G59960	20.6244	17.599	23.9224	2286	6	4
AT1G59970	11.6154	11.6627	12.4018	18710	38	4
AT1G60030	0.978668	1.04294	2.16119	18710	38	4
AT1G60060	1.60486	1.5593	2.90576	18710	38	4
AT1G60160	10.6067	9.83592	11.0158	9764	18	4
AT1G60170	27.1934	27.2861	31.7493	18710	38	4
AT1G60190	0.345126	1.15313	2.32008	1570	2	4
AT1G60260	8.86982	9.13767	13.1431	16141	30	4
AT1G60420	23.9565	25.7621	31.2075	10129	19	4
AT1G60470	1.25812	1.10552	5.34989	18710	38	4
AT1G60590	7.71943	10.7191	15.0099	1570	2	4
AT1G60650	17.9107	16.0463	20.866	2286	6	4
AT1G60680	22.1639	19.9071	23.6941	9764	18	4
AT1G60690	8.26843	7.2136	9.35139	2286	6	4
AT1G60710	76.4156	79.764	94.2388	16141	30	4
AT1G60730	9.98307	22.9466	59.5805	10129	19	4
AT1G60740	6.98826	15.6545	28.9507	1570	2	4
AT1G60770	20.3436	20.5563	22.9707	16141	30	4
AT1G60860	2.47662	2.78309	3.60287	10129	19	4
AT1G60870	83.4622	77.1017	88.9075	9764	18	4
AT1G60890	5.73956	5.97538	7.20816	16141	30	4
AT1G60900	18.5201	19.1566	20.1261	1570	2	4
AT1G60940	37.7365	36.5479	38.6193	9764	18	4
AT1G60989	41.4662	39.6915	50.9703	1663	3	4
AT1G60995	8.50693	7.95013	8.87908	9764	18	4
AT1G61010	11.3879	11.1792	12.1967	1663	3	4
AT1G61040	10.1086	10.5667	12.8035	16141	30	4
AT1G61170	14.219	14.8267	16.0051	1570	2	4
AT1G61240	5.59543	6.47151	8.78407	10129	19	4
AT1G61255	2.23015	2.0537	4.2058	18710	38	4
AT1G61260	7.6566	8.35809	9.75766	1570	2	4
AT1G61280	3.22461	2.94049	3.51957	2286	6	4
AT1G61340	3.62279	3.84819	4.5647	10129	19	4
AT1G61430	1.16226	1.1369	1.25356	1663	3	4
AT1G61450	8.37597	7.70388	12.9666	1663	3	4
AT1G61570	149.998	149.964	197.484	18710	38	4
AT1G61590	6.85158	12.3569	21.2069	1570	2	4
AT1G61600	2.45564	2.40846	2.52329	2286	6	4
AT1G61620	30.3104	29.0214	32.2095	2286	6	4
AT1G61670	15.3948	15.2305	16.4422	1663	3	4
AT1G61870	22.7764	20.4876	24.8139	2286	6	4
AT1G61890	12.917	14.1262	17.1371	10129	19	4
AT1G61930	5.17051	5.05362	5.5722	1663	3	4
AT1G62040	57.9752	57.4213	59.7474	1663	3	4
AT1G62120	2.99798	2.7476	3.14145	9764	18	4
AT1G62180	63.8477	79.0797	115.95	10129	19	4
AT1G62290	17.9401	19.7788	27.5905	16141	30	4
AT1G62330	12.8091	12.954	14.0901	16141	30	4
AT1G62360	2.50061	2.48626	3.76372	18710	38	4
AT1G62420	0.164171	0.416529	1.33801	10129	19	4
AT1G62422	13.2395	16.3627	24.7825	10129	19	4
AT1G62500	7.58879	7.87904	9.43824	16141	30	4
AT1G62540	4.46128	5.44521	15.7913	16141	30	4
AT1G62600	12.7988	12.4888	13.5937	5085	10	4
AT1G62710	0.83866	1.40184	3.63126	10129	19	4
AT1G62730	6.59037	6.92592	9.26193	16141	30	4
AT1G62810	6.64762	7.68543	10.8209	10129	19	4
AT1G62820	44.3528	44.2638	52.9091	18710	38	4
AT1G62830	5.23387	5.23075	6.23593	18710	38	4
AT1G62880	10.982	12.751	16.4736	1570	2	4
AT1G62970	3.58622	3.52486	3.62134	9764	18	4
AT1G63100	3.09771	3.02385	3.87132	18710	38	4
AT1G63150	1.22689	1.20341	1.27863	5085	10	4
AT1G63160	7.16831	6.66848	8.15421	5085	10	4
AT1G63245	1.18779	2.42567	7.51852	10129	19	4
AT1G63310	18.7522	22.5448	31.8529	10129	19	4
AT1G63420	5.30494	4.90802	6.57063	5085	10	4
AT1G63460	36.5556	38.8358	45.137	10129	19	4
AT1G63470	11.3386	12.1207	13.8078	1570	2	4
AT1G63710	1.84487	1.88203	2.0338	10129	19	4
AT1G63740	1.72828	1.75466	2.01858	16141	30	4
AT1G63750	0.855299	1.06823	2.14092	16141	30	4
AT1G63850	8.07892	7.39312	8.47502	9764	18	4
AT1G63855	6.61391	7.01423	8.86057	16141	30	4
AT1G63860	0.499011	0.492567	1.12658	18710	38	4
AT1G63880	6.24755	6.70933	7.54808	1570	2	4
AT1G63960	0.736635	0.599315	1.61889	1663	3	4
AT1G64065	1.94063	1.91989	3.00292	18710	38	4
AT1G64080	3.63926	3.23467	6.51513	1663	3	4
AT1G64110	0.413655	1.54789	6.99104	16141	30	4
AT1G64230	315.788	309.556	371.314	1663	3	4
AT1G64300	1.13514	1.18561	1.40144	16141	30	4
AT1G64350	15.1981	15.0663	17.2841	18710	38	4
AT1G64370	429.566	459.869	538.752	10129	19	4
AT1G64385	12.8664	12.8589	13.2866	18710	38	4
AT1G64440	12.4151	13.4644	15.486	1570	2	4
AT1G64450	8.16918	7.58144	8.44142	9764	18	4
AT1G64470	5.55712	5.16025	7.20915	1663	3	4
AT1G64500	8.17248	8.3176	10.1113	16141	30	4
AT1G64520	84.6807	83.4784	106.188	18710	38	4
AT1G64550	23.5961	23.9688	26.5021	16141	30	4
AT1G64610	2.76761	2.74732	3.20671	18710	38	4
AT1G64625	1.03623	1.25962	1.95103	10129	19	4
AT1G64660	7.8577	6.71454	24.9668	18710	38	4
AT1G64700	3.06362	3.05516	3.55135	18710	38	4
AT1G64740	10.8461	10.9247	11.0384	1570	2	4
AT1G64750	179.357	193.666	245.818	10129	19	4
AT1G64760	13.1055	13.0567	14.84	18710	38	4
AT1G64810	8.30502	8.57088	10.9928	16141	30	4
AT1G64860	19.9988	20.0543	24.5635	18710	38	4
AT1G64940	0.364478	0.968302	3.13851	10129	19	4
AT1G64950	29.544	34.3055	43.1967	1570	2	4
AT1G64970	6.46095	7.06986	18.8335	18710	38	4
AT1G65020	15.2737	16.4001	18.6057	1570	2	4
AT1G65150	4.36061	3.21979	5.06027	9764	18	4
AT1G65220	44.6207	43.9371	50.4395	1663	3	4
AT1G65280	13.4973	14.4387	16.6734	10129	19	4
AT1G65290	267.541	275.114	351.938	16141	30	4
AT1G65320	15.3207	15.0826	16.3186	1663	3	4
AT1G65370	9.64628	8.22234	12.6934	5085	10	4
AT1G65380	3.01921	2.83354	3.47126	5085	10	4
AT1G65430	12.352	12.7023	13.9956	10129	19	4
AT1G65450	5.47694	5.10384	5.92612	2286	6	4
AT1G65486	17.38	16.0809	42.0929	18710	38	4
AT1G65490	11.1133	22.9339	62.698	10129	19	4
AT1G65500	2.88591	2.84039	27.9913	18710	38	4
AT1G65510	12.2384	10.2053	13.8172	9764	18	4
AT1G65560	6.06971	5.17879	7.2998	2286	6	4
AT1G65700	35.9983	34.8778	40.5747	1663	3	4
AT1G65710	4.80249	4.32975	6.86843	1663	3	4
AT1G65890	0.456066	0.918966	2.89139	16141	30	4
AT1G65900	8.24782	9.54555	15.7108	16141	30	4
AT1G65910	0.432904	0.543424	1.20148	16141	30	4
AT1G65980	258.949	273.716	383.906	16141	30	4
AT1G66140	16.6352	16.9385	22.018	18710	38	4
AT1G66240	325.327	370.179	450.495	1570	2	4
AT1G66250	6.43052	5.98442	6.92859	2286	6	4
AT1G66345	2.43068	2.30037	2.49893	9764	18	4
AT1G66390	0.829448	0.533976	2.61324	1663	3	4
AT1G66410	308.235	322.925	393.079	16141	30	4
AT1G66430	59.3722	52.7695	69.2824	2286	6	4
AT1G66480	8.7233	7.80848	10.8103	5085	10	4
AT1G66500	2.44274	3.39841	4.91076	1570	2	4
AT1G66510	4.10731	3.92526	4.24938	9764	18	4
AT1G66580	267.743	307.483	444.608	10129	19	4
AT1G66620	5.03674	4.85799	6.98327	18710	38	4
AT1G66680	20.4214	22.6777	26.131	1570	2	4
AT1G66740	16.0066	16.245	20.7632	18710	38	4
AT1G66760	3.127	4.5706	8.08133	10129	19	4
AT1G66880	1.82147	1.74567	2.17525	1663	3	4
AT1G66900	10.3781	10.5224	11.0158	10129	19	4
AT1G66920	0.597445	0.766397	1.92689	16141	30	4
AT1G67035	3.54752	3.91918	4.60133	1570	2	4
AT1G67040	2.04523	2.01068	2.28527	1663	3	4
AT1G67250	109.162	101.363	136.731	1663	3	4
AT1G67300	8.37193	9.5032	13.5245	10129	19	4
AT1G67340	14.8269	17.0116	24.8299	10129	19	4
AT1G67350	136.97	135.999	153.211	18710	38	4
AT1G67360	19.0977	20.9842	34.5102	16141	30	4
AT1G67365	2.70074	3.63664	7.29264	10129	19	4
AT1G67400	9.32319	9.25394	11.4546	18710	38	4
AT1G67420	1.1748	1.18679	1.52235	18710	38	4
AT1G67430	814.242	760.85	939.066	5085	10	4
AT1G67580	10.6627	11.3354	12.3767	1570	2	4
AT1G67630	5.39124	4.90383	5.80292	9764	18	4
AT1G67650	1.3353	1.3982	1.60895	10129	19	4
AT1G67680	25.4546	25.5626	27.8507	18710	38	4
AT1G67720	3.71325	3.97069	4.46551	1570	2	4
AT1G67750	18.4242	22.6348	33.2321	10129	19	4
AT1G67780	1.54104	1.2487	1.98219	2286	6	4
AT1G67810	6.4758	6.56818	9.35163	18710	38	4
AT1G67820	1.72076	2.06138	4.80228	16141	30	4
AT1G67830	23.7078	21.8553	30.001	1663	3	4
AT1G67850	2.92552	2.47875	3.88312	5085	10	4
AT1G67856	0.597333	0.468894	1.59377	1663	3	4
AT1G67940	20.5556	16.6772	22.6484	9764	18	4
AT1G67950	16.3216	16.3915	16.6314	10129	19	4
AT1G67960	4.86197	4.52466	5.17278	2286	6	4
AT1G68020	5.27866	6.30224	8.10286	1570	2	4
AT1G68030	0.70088	0.586946	1.20163	1663	3	4
AT1G68120	1.37843	1.57296	2.1075	10129	19	4
AT1G68130	9.64706	9.64304	9.82216	18710	38	4
AT1G68140	22.0075	24.7956	29.1419	1570	2	4
AT1G68200	0.931473	0.883115	1.43431	18710	38	4
AT1G68220	54.0749	49.0916	57.2097	9764	18	4
AT1G68290	0.0769057	0.516776	3.21825	16141	30	4
AT1G68330	2.95106	2.99089	3.6474	18710	38	4
AT1G68340	4.22301	4.91163	5.95332	1570	2	4
AT1G68360	3.54829	3.61474	5.65814	18710	38	4
AT1G68480	0.405438	0.323076	1.37194	18710	38	4
AT1G68500	22.1742	22.4126	29.0656	18710	38	4
AT1G68540	7.93761	7.7207	9.42077	1663	3	4
AT1G68552	5.92029	3.71844	8.50852	2286	6	4
AT1G68570	4.27839	5.76396	20.2229	16141	30	4
AT1G68600	5.5949	8.2271	14.8517	10129	19	4
AT1G68640	2.31437	1.76096	2.82956	2286	6	4
AT1G68680	41.2322	40.9817	43.0907	1663	3	4
AT1G68735	0	0	5.06559	18710	38	4
AT1G68760	36.4608	35.5804	42.1264	1663	3	4
AT1G68872	0.937157	1.06307	1.39941	10129	19	4
AT1G68945	177.925	187.919	206.296	1570	2	4
AT1G69020	0.724915	0.792198	1.20879	16141	30	4
AT1G69200	20.6078	20.6376	21.2817	18710	38	4
AT1G69210	5.47342	5.43872	7.04625	18710	38	4
AT1G69230	4.59	3.97472	5.34193	2286	6	4
AT1G69240	1.08062	1.09927	1.3273	16141	30	4
AT1G69250	13.8925	13.7167	14.0745	2286	6	4
AT1G69260	1.60619	3.83575	7.18868	1570	2	4
AT1G69270	5.70154	8.58338	13.4844	1570	2	4
AT1G69295	17.3219	18.4187	21.1211	10129	19	4
AT1G69400	1.92002	1.78117	2.39399	1663	3	4
AT1G69410	133.173	140.323	199.531	16141	30	4
AT1G69420	29.6962	27.3968	31.0291	9764	18	4
AT1G69510	128.196	141.315	169.716	1570	2	4
AT1G69588	1.52492	1.56514	2.02617	16141	30	4
AT1G69600	5.51463	4.97188	8.39319	1663	3	4
AT1G69620	696.507	673.01	843.88	1663	3	4
AT1G69690	12.4791	13.6024	15.8477	1570	2	4
AT1G69770	9.60336	10.4075	12.2397	10129	19	4
AT1G69790	0.966307	1.32631	2.52156	10129	19	4
AT1G69840	17.0789	18.5508	27.2193	16141	30	4
AT1G69870	45.3296	44.0207	53.207	1663	3	4
AT1G69880	0.329849	0	4.44775	18710	38	4
AT1G69950	2.16163	2.3085	2.74887	10129	19	4
AT1G70140	1.60548	1.60575	2.48376	18710	38	4
AT1G70150	4.22692	3.70578	5.12791	5085	10	4
AT1G70160	52.4808	49.9804	62.06	1663	3	4
AT1G70180	11.5606	11.5631	12.1243	18710	38	4
AT1G70190	27.0086	29.0354	34.2375	10129	19	4
AT1G70250	0.877006	1.2283	2.0277	10129	19	4
AT1G70310	89.2835	89.2187	93.0555	18710	38	4
AT1G70370	86.6742	82.8103	105.976	1663	3	4
AT1G70440	0.0697921	0.651631	2.30737	10129	19	4
AT1G70470	17.6275	14.9342	21.9393	2286	6	4
AT1G70490	303.597	278.472	322.752	9764	18	4
AT1G70510	1.0406	0.98342	1.9832	18710	38	4
AT1G70518	4.75319	4.98538	6.11935	16141	30	4
AT1G70590	12.4727	14.3675	17.1856	1570	2	4
AT1G70660	59.1701	62.0642	73.2304	10129	19	4
AT1G70710	17.5476	16.9574	30.5515	18710	38	4
AT1G70740	4.83782	4.91525	5.14067	10129	19	4
AT1G70800	3.90575	4.07679	6.93547	18710	38	4
AT1G70830	445.081	381.077	567.643	5085	10	4
AT1G70900	30.8611	28.2525	33.9734	2286	6	4
AT1G70940	28.5884	29.0456	35.1383	16141	30	4
AT1G70950	1.46956	1.78754	2.24552	1570	2	4
AT1G70980	11.6803	11.678	14.1245	18710	38	4
AT1G71040	7.17302	7.15979	10.5245	18710	38	4
AT1G71060	2.19966	2.15018	2.50357	1663	3	4
AT1G71110	4.10937	3.72617	5.05212	5085	10	4
AT1G71170	14.1945	15.2855	17.6288	1570	2	4
AT1G71190	17.2561	18.1373	19.7188	1570	2	4
AT1G71230	4.28506	3.46389	5.24352	2286	6	4
AT1G71260	48.2987	41.9458	51.6859	9764	18	4
AT1G71310	15.1977	15.4847	16.8796	16141	30	4
AT1G71340	6.78637	6.75332	9.77396	18710	38	4
AT1G71350	8.64656	7.63581	10.0679	2286	6	4
AT1G71380	0.738688	1.39041	4.52541	16141	30	4
AT1G71430	23.1653	21.6376	24.3606	9764	18	4
AT1G71490	1.4514	1.3139	1.82076	5085	10	4
AT1G71520	0.320553	0.3587	1.84796	18710	38	4
AT1G71730	67.5413	60.2961	74.5811	2286	6	4
AT1G71780	26.4784	25.7544	30.5576	1663	3	4
AT1G71790	24.3703	24.5957	29.1718	18710	38	4
AT1G71950	64.8178	67.5187	88.04	16141	30	4
AT1G71960	5.42003	5.32146	7.49421	18710	38	4
AT1G72010	36.1977	34.1547	37.5981	9764	18	4
AT1G72020	466.123	446.123	518.922	5085	10	4
AT1G72070	4.25232	3.85332	7.2521	1663	3	4
AT1G72175	18.4113	17.5693	21.3108	1663	3	4
AT1G72210	2.23364	2.07038	2.63722	5085	10	4
AT1G72250	1.90908	2.52895	3.40764	1570	2	4
AT1G72260	0.0869539	0.0278945	11.5457	18710	38	4
AT1G72280	1.89684	2.25937	3.57611	10129	19	4
AT1G72330	7.59464	8.24159	9.49948	1570	2	4
AT1G72370	523.882	490.621	566.845	2286	6	4
AT1G72450	20.3895	33.3603	53.3369	1570	2	4
AT1G72470	6.10851	6.05261	6.72987	18710	38	4
AT1G72520	1.24925	1.43082	2.65196	16141	30	4
AT1G72560	4.36352	4.45151	4.67081	10129	19	4
AT1G72600	2.26694	2.14028	3.44846	1663	3	4
AT1G72670	6.23125	5.55061	7.98356	5085	10	4
AT1G72680	8.86762	14.5485	27.6222	10129	19	4
AT1G72690	19.6184	21.268	26.6027	10129	19	4
AT1G72720	2.19421	2.65481	3.3665	1570	2	4
AT1G72730	11.1751	11.2368	12.0494	16141	30	4
AT1G72740	18.8301	19.1347	21.5803	16141	30	4
AT1G72770	4.25322	5.87515	8.83186	1570	2	4
AT1G72830	2.24059	2.59027	5.29645	16141	30	4
AT1G73010	2.83471	1.83931	3.54926	9764	18	4
AT1G73030	88.8788	85.0766	91.8331	9764	18	4
AT1G73040	0.923364	1.81331	8.28435	16141	30	4
AT1G73080	6.58557	6.53264	7.96255	18710	38	4
AT1G73130	1.87386	1.9492	2.09037	1570	2	4
AT1G73210	2.01901	2.1226	2.48685	10129	19	4
AT1G73250	11.9537	10.725	13.3741	2286	6	4
AT1G73325	2.32681	1.97965	6.0285	18710	38	4
AT1G73360	1.81759	1.8798	2.29166	16141	30	4
AT1G73380	6.47711	6.32742	8.38096	18710	38	4
AT1G73400	1.4173	1.25863	1.84492	5085	10	4
AT1G73440	5.10452	5.25592	6.38536	16141	30	4
AT1G73480	2.10666	2.18303	3.78519	18710	38	4
AT1G73490	31.782	35.2642	42.7921	1570	2	4
AT1G73550	0.935122	1.03858	1.8807	16141	30	4
AT1G73590	6.57807	5.52426	7.29113	9764	18	4
AT1G73620	15.3714	16.7711	23.8748	16141	30	4
AT1G73680	8.90175	11.7545	15.9894	1570	2	4
AT1G73690	1.82306	1.88248	2.26053	16141	30	4
AT1G73720	10.8156	10.9012	13.1796	18710	38	4
AT1G73790	24.0724	25.4308	28.0307	1570	2	4
AT1G73805	0.363645	0.432184	1.21524	16141	30	4
AT1G73810	0.286953	0.545761	2.05539	16141	30	4
AT1G73820	18.8102	17.523	20.7765	2286	6	4
AT1G73830	22.5568	31.3711	45.8135	1570	2	4
AT1G73850	2.18991	2.44775	2.98779	1570	2	4
AT1G73875	4.30303	4.14342	4.87736	1663	3	4
AT1G73880	5.70031	5.6283	7.30882	18710	38	4
AT1G73940	76.2961	79.7523	99.5258	16141	30	4
AT1G73980	9.52944	8.83596	10.2377	2286	6	4
AT1G74020	46.5748	46.8437	52.4005	18710	38	4
AT1G74030	26.2201	34.341	45.8484	1570	2	4
AT1G74060	224.644	206.647	236.726	9764	18	4
AT1G74100	82.6213	73.6931	92.0779	2286	6	4
AT1G74230	91.4103	80.3345	101.723	2286	6	4
AT1G74270	275.653	245.922	296.489	9764	18	4
AT1G74280	4.58677	4.02767	4.91237	9764	18	4
AT1G74360	0.826691	0.733759	1.02205	5085	10	4
AT1G74410	9.23555	8.71462	11.0023	1663	3	4
AT1G74420	0.57335	0.574168	1.19612	18710	38	4
AT1G74430	5.53866	4.40037	7.56011	5085	10	4
AT1G74453	0	0	19376.1	18710	38	4
AT1G74456	0	0	106776	18710	38	4
AT1G74458	15.6583	16.6387	18.9292	10129	19	4
AT1G74490	1.27034	1.12711	1.9861	1663	3	4
AT1G74560	83.511	84.1829	97.2355	18710	38	4
AT1G74590	2.46498	3.79846	7.79293	10129	19	4
AT1G74670	248.166	281.024	513.755	16141	30	4
AT1G74690	38.6213	39.6576	43.4172	10129	19	4
AT1G74700	4.2787	4.25293	5.24405	18710	38	4
AT1G74710	2.83713	2.78763	2.93631	5085	10	4
AT1G74750	2.80116	2.53559	2.93558	9764	18	4
AT1G74790	10.3367	10.4348	12.3795	18710	38	4
AT1G74860	4.46597	5.1042	6.33379	1570	2	4
AT1G74870	0.823948	0.700776	1.35124	1663	3	4
AT1G74920	67.9073	67.1844	81.6903	18710	38	4
AT1G75020	6.79045	7.44064	10.4961	16141	30	4
AT1G75060	3.18774	3.66829	5.3689	10129	19	4
AT1G75110	1.27429	1.25959	1.4999	18710	38	4
AT1G75170	8.25256	8.91606	13.5323	16141	30	4
AT1G75180	11.4896	12.3372	15.451	10129	19	4
AT1G75200	11.0087	9.35042	12.2155	9764	18	4
AT1G75230	7.38372	6.99207	8.29753	5085	10	4
AT1G75240	18.536	16.0908	30.5226	1663	3	4
AT1G75270	62.7355	86.2189	133.663	1570	2	4
AT1G75280	68.9175	66.5173	104.149	18710	38	4
AT1G75330	83.1512	76.3092	86.698	9764	18	4
AT1G75335	20.685	20.3802	23.0455	1663	3	4
AT1G75420	8.69592	8.97585	9.71167	10129	19	4
AT1G75490	0.109829	1.01678	3.91249	10129	19	4
AT1G75510	22.7393	22.5266	28.4646	18710	38	4
AT1G75580	8.30847	5.89917	9.55479	9764	18	4
AT1G75590	1.48751	1.89038	4.16671	16141	30	4
AT1G75600	0.0992278	0.287178	1.34879	16141	30	4
AT1G75710	25.2981	21.5713	27.8006	9764	18	4
AT1G75720	1.58221	1.7438	2.40312	10129	19	4
AT1G75770	5.545	6.74517	8.93555	1570	2	4
AT1G75810	30.0567	28.2333	31.3285	9764	18	4
AT1G75850	8.00958	8.03588	8.82153	18710	38	4
AT1G75950	414.09	400.333	498.258	1663	3	4
AT1G76060	24.9505	25.1988	27.6902	16141	30	4
AT1G76070	5.75732	5.7659	6.42434	18710	38	4
AT1G76100	231.829	196.197	254.697	9764	18	4
AT1G76120	4.67718	4.48492	5.15764	5085	10	4
AT1G76150	22.7433	24.7034	30.0673	10129	19	4
AT1G76185	6.17458	6.31723	7.07747	16141	30	4
AT1G76200	432.807	410.752	493.876	5085	10	4
AT1G76260	7.07418	6.89283	7.95143	1663	3	4
AT1G76340	9.67367	9.87238	10.4167	10129	19	4
AT1G76380	4.4212	4.74633	6.52641	16141	30	4
AT1G76405	22.5397	22.5364	23.6077	18710	38	4
AT1G76410	3.19126	4.16501	5.59684	1570	2	4
AT1G76440	8.92728	8.74656	13.8406	18710	38	4
AT1G76500	3.62349	3.32926	4.58153	1663	3	4
AT1G76510	9.46364	9.3009	10.3947	1663	3	4
AT1G76520	26.1847	26.9686	32.4077	16141	30	4
AT1G76540	20.8548	20.3589	26.4404	18710	38	4
AT1G76590	6.49127	10.1835	16.431	1570	2	4
AT1G76610	2.21929	2.21413	3.28753	18710	38	4
AT1G76630	3.64881	3.80584	4.40918	10129	19	4
AT1G76790	125.824	118.922	142.474	5085	10	4
AT1G76860	102.232	98.4108	115.605	1663	3	4
AT1G76870	2.7736	2.38016	3.00116	9764	18	4
AT1G76960	15.6584	45.5755	106.317	1570	2	4
AT1G76980	9.70499	10.7729	16.266	16141	30	4
AT1G77080	33.0691	31.6575	34.0722	9764	18	4
AT1G77120	2.29299	3.20977	8.66019	16141	30	4
AT1G77310	1.44941	1.52623	1.68212	1570	2	4
AT1G77320	1.83146	2.01112	2.27047	1570	2	4
AT1G77370	53.1199	54.6091	61.1925	16141	30	4
AT1G77380	1.0336	0.9365	2.96543	18710	38	4
AT1G77440	43.0673	49.1284	58.1246	1570	2	4
AT1G77450	7.88375	17.2712	37.1081	1570	2	4
AT1G77470	10.7739	10.8549	13.9866	18710	38	4
AT1G77510	34.0906	33.1984	41.8305	1663	3	4
AT1G77540	80.0768	80.7149	111.987	18710	38	4
AT1G77550	6.96012	7.39438	8.10277	1570	2	4
AT1G77610	24.9261	25.7445	30.4186	16141	30	4
AT1G77660	3.96833	3.78808	4.21341	2286	6	4
AT1G77700	1.48133	1.50688	2.00721	18710	38	4
AT1G77710	183.742	173.743	254.739	1663	3	4
AT1G77750	55.9087	48.6347	61.3095	9764	18	4
AT1G77840	32.2768	30.7109	34.8602	5085	10	4
AT1G77855	2.76028	2.51172	2.98157	2286	6	4
AT1G77880	1.09944	2.52838	5.74974	10129	19	4
AT1G77890	2.35494	2.70874	3.24639	1570	2	4
AT1G77940	495.782	507.183	585.687	16141	30	4
AT1G77990	5.07382	5.22599	6.72839	16141	30	4
AT1G77992	3.60886	3.36389	4.30043	5085	10	4
AT1G78060	23.9558	22.8933	29.2971	1663	3	4
AT1G78080	56.3579	55.228	73.0582	18710	38	4
AT1G78130	1.54712	1.59624	2.07473	16141	30	4
AT1G78150	53.0774	52.3081	56.5656	1663	3	4
AT1G78172	5.52522	4.51472	6.07398	9764	18	4
AT1G78280	4.47695	4.64239	5.14513	10129	19	4
AT1G78290	3.89703	3.87583	4.19368	18710	38	4
AT1G78370	763.553	758.565	924.578	18710	38	4
AT1G78410	1.6492	1.87287	2.82038	16141	30	4
AT1G78430	5.29854	5.91727	8.08016	10129	19	4
AT1G78480	1.38676	1.53239	2.40206	16141	30	4
AT1G78490	10.4898	10.5316	15.3285	18710	38	4
AT1G78510	12.8389	12.8895	13.7287	18710	38	4
AT1G78550	4.05254	4.11661	5.39617	18710	38	4
AT1G78610	9.09826	8.98661	11.8407	18710	38	4
AT1G78650	5.69058	5.4881	5.79175	9764	18	4
AT1G78670	49.6918	50.501	57.2181	16141	30	4
AT1G78680	94.1674	95.0109	102.088	16141	30	4
AT1G78730	0.843829	0.8196	1.11203	18710	38	4
AT1G78770	3.17798	3.67451	5.01534	10129	19	4
AT1G78780	3.92221	3.11234	4.95977	2286	6	4
AT1G78790	14.3793	12.8987	15.6809	2286	6	4
AT1G78800	8.17889	9.67211	12.2155	1570	2	4
AT1G78810	4.31234	4.11621	4.47531	9764	18	4
AT1G78830	94.8516	103.612	117.257	1570	2	4
AT1G78870	53.7597	54.0282	57.1278	16141	30	4
AT1G78890	64.9582	62.4813	66.584	9764	18	4
AT1G78910	1.66895	1.85621	2.24835	1570	2	4
AT1G78960	1.8886	1.8674	2.66722	18710	38	4
AT1G79010	139.151	137.66	160.418	18710	38	4
AT1G79060	3.47293	3.10548	4.35585	5085	10	4
AT1G79075	261.16	270.883	305.525	10129	19	4
AT1G79210	52.1918	54.363	61.1608	10129	19	4
AT1G79230	65.652	64.5988	74.6992	1663	3	4
AT1G79260	21.2522	22.7823	26.8087	10129	19	4
AT1G79390	47.807	44.6443	50.0274	9764	18	4
AT1G79410	11.4116	12.2222	14.0278	10129	19	4
AT1G79420	3.90121	4.09248	5.96506	16141	30	4
AT1G79430	9.84689	7.69034	11.0616	9764	18	4
AT1G79520	4.83854	7.03808	13.0878	10129	19	4
AT1G79530	52.4178	59.959	79.686	10129	19	4
AT1G79550	260.647	257.023	320.694	18710	38	4
AT1G79560	17.438	16.7288	18.0214	9764	18	4
AT1G79650	23.3497	21.147	25.8006	2286	6	4
AT1G79690	18.8545	19.3919	21.3073	10129	19	4
AT1G79700	6.08169	6.44878	7.89861	10129	19	4
AT1G79710	1.42058	1.65131	2.37915	10129	19	4
AT1G79820	5.59336	5.37913	7.97783	18710	38	4
AT1G79990	43.2577	42.1243	44.3793	2286	6	4
AT1G80040	46.1955	48.2802	56.7544	10129	19	4
AT1G80100	0.877555	0.47819	1.37965	2286	6	4
AT1G80110	4.03047	4.22411	9.19688	18710	38	4
AT1G80130	0.239865	1.20549	15.4106	16141	30	4
AT1G80160	0.992679	1.17459	1.67075	10129	19	4
AT1G80210	6.91352	7.23482	9.01448	16141	30	4
AT1G80230	76.9778	76.307	82.7054	1663	3	4
AT1G80270	12.4319	11.7315	12.8953	9764	18	4
AT1G80370	2.90621	2.52363	4.53175	1663	3	4
AT1G80420	6.97616	6.42229	7.76153	2286	6	4
AT1G80450	9.2561	7.74664	10.404	9764	18	4
AT1G80520	6.83835	5.81707	11.5343	1663	3	4
AT1G80610	8.57085	9.90138	14.9525	10129	19	4
AT1G80650	12.3692	11.5147	12.8169	9764	18	4
AT1G80690	11.9449	10.8397	14.4205	5085	10	4
AT1G80710	2.3181	2.29714	2.73627	18710	38	4
AT1G80780	49.81	51.8498	56.2742	1570	2	4
AT1G80820	2.01353	2.41618	4.6404	16141	30	4
AT1G80860	42.1909	39.0522	53.4511	1663	3	4
AT1G80870	5.61435	6.0107	6.97926	10129	19	4
AT1G80890	39.3928	39.9015	40.8395	1570	2	4
AT1G80900	2.99581	2.74225	4.10556	1663	3	4
AT1G80970	1.55785	1.51831	1.98412	18710	38	4
AT2G01008	1.26304	1.66936	2.97493	10129	19	4
AT2G01060	28.2522	28.7534	37.0845	18710	38	4
AT2G01080	14.8078	14.0243	17.7889	1663	3	4
AT2G01120	4.79523	4.77884	5.85068	18710	38	4
AT2G01130	2.47028	2.5258	2.72107	10129	19	4
AT2G01140	175.776	168.653	204.637	1663	3	4
AT2G01180	10.2821	10.4681	10.9019	10129	19	4
AT2G01250	519.265	508.4	604.888	1663	3	4
AT2G01340	9.55363	7.82252	12.2002	2286	6	4
AT2G01350	38.9838	41.78	48.8962	10129	19	4
AT2G01410	22.3739	21.8987	23.1841	5085	10	4
AT2G01450	37.414	37.6016	49.099	18710	38	4
AT2G01490	58.1351	62.3364	78.0107	10129	19	4
AT2G01610	13.1599	14.0084	44.9539	18710	38	4
AT2G01620	31.0989	31.6327	36.0101	16141	30	4
AT2G01660	10.3984	9.93056	12.8119	1663	3	4
AT2G01710	23.6457	23.538	27.7454	18710	38	4
AT2G01735	7.18967	7.47839	8.24335	10129	19	4
AT2G01740	1.1515	1.07502	1.32199	5085	10	4
AT2G01990	12.337	11.9643	16.2677	18710	38	4
AT2G02040	24.6102	25.46	27.2656	1570	2	4
AT2G02050	185.233	195.622	213.321	1570	2	4
AT2G02060	7.41117	7.69265	10.5315	16141	30	4
AT2G02080	7.90284	8.09826	8.96113	16141	30	4
AT2G02090	10.731	11.2662	13.655	16141	30	4
AT2G02100	1377.08	1475.66	2423	16141	30	4
AT2G02120	60.1963	36.167	120.193	5085	10	4
AT2G02230	10.8128	10.2173	14.4473	1663	3	4
AT2G02470	22.0798	21.8411	24.169	1663	3	4
AT2G02510	226.941	239.107	296.816	16141	30	4
AT2G02540	2.05425	2.37729	2.89981	1570	2	4
AT2G02760	164.68	163.707	173.931	1663	3	4
AT2G02790	8.35474	8.5879	9.90664	16141	30	4
AT2G02955	2.26579	2.3291	2.64904	16141	30	4
AT2G02990	0.268367	0.794292	6.38425	16141	30	4
AT2G03220	10.7774	11.0694	13.8049	16141	30	4
AT2G03270	4.6218	5.35318	6.4641	1570	2	4
AT2G03430	11.4837	9.68796	12.4508	9764	18	4
AT2G03470	15.7007	16.3953	19.4272	16141	30	4
AT2G03670	3.14369	3.10483	3.5332	1663	3	4
AT2G03690	18.8358	18.4991	21.8053	1663	3	4
AT2G03760	11.2229	15.2796	30.5991	10129	19	4
AT2G03820	43.8274	42.4345	45.7752	2286	6	4
AT2G03870	63.6187	62.9114	68.6908	1663	3	4
AT2G04030	116.208	114.179	126.828	1663	3	4
AT2G04100	4.26004	4.21518	4.31907	2286	6	4
AT2G04160	19.9577	18.6943	25.968	1663	3	4
AT2G04230	5.54148	5.50857	6.12651	18710	38	4
AT2G04340	17.5284	17.2816	18.2715	5085	10	4
AT2G04390	232.756	206.764	248.566	9764	18	4
AT2G04400	33.6226	29.5375	36.4956	9764	18	4
AT2G04450	1.87497	1.5576	2.19516	2286	6	4
AT2G04550	20.5775	20.737	25.1282	18710	38	4
AT2G04630	51.4737	54.3573	58.4292	1570	2	4
AT2G04690	20.3506	22.4207	29.003	10129	19	4
AT2G04795	10.5024	10.035	13.2049	1663	3	4
AT2G04890	5.06962	4.42466	6.09501	2286	6	4
AT2G04900	105.276	101.904	112.666	5085	10	4
AT2G05185	0.74907	0.574714	1.05399	5085	10	4
AT2G05380	886.704	1480.5	2948.57	10129	19	4
AT2G05440	1005.36	944.083	1183.38	5085	10	4
AT2G05510	38.9747	49.6584	353.302	18710	38	4
AT2G05520	2680.18	2108.55	3365.89	2286	6	4
AT2G05790	63.0857	60.1151	66.6583	2286	6	4
AT2G05840	80.1583	82.861	98.1293	16141	30	4
AT2G06010	19.3962	18.707	21.7529	1663	3	4
AT2G06050	37.986	36.4851	48.4819	1663	3	4
AT2G06200	2.64223	2.59312	3.25457	18710	38	4
AT2G06255	2.9329	2.83661	3.61836	1663	3	4
AT2G06510	3.90192	4.03475	4.33019	10129	19	4
AT2G06950	4.01913	4.20746	5.31452	16141	30	4
AT2G07080	1.59776	1.748	2.4555	16141	30	4
AT2G07170	2.59739	3.13585	4.20384	1570	2	4
AT2G07671	14.2088	28.7172	60.88	10129	19	4
AT2G07674	0.594041	0.598044	1.11004	18710	38	4
AT2G07708	2.80191	2.65781	2.91628	9764	18	4
AT2G07715	0.738338	0.798006	1.33937	16141	30	4
AT2G07719	2.22072	1.73959	2.98804	2286	6	4
AT2G07723	1.21342	1.11833	1.37924	5085	10	4
AT2G07726	2.97138	8.72827	19.6241	1570	2	4
AT2G07739	0.203844	0.289303	1.26705	16141	30	4
AT2G07769	0	0.266528	1.13036	10129	19	4
AT2G07811	2.22768	2.81581	8.74362	16141	30	4
AT2G11140	1.30924	1.36272	2.10282	16141	30	4
AT2G11910	241.438	198.053	280.189	2286	6	4
AT2G12461	0	0	5502.67	18710	38	4
AT2G12550	3.18133	2.89649	4.36315	1663	3	4
AT2G12646	2.56461	2.57279	3.16671	18710	38	4
AT2G13550	2.99071	3.03516	3.14747	10129	19	4
AT2G13665	10.5488	9.98008	14.9608	1663	3	4
AT2G13820	58.1803	53.0424	73.0881	5085	10	4
AT2G13840	5.49257	5.34955	7.35768	18710	38	4
AT2G14460	47.7272	42.936	54.0464	2286	6	4
AT2G14520	2.19591	2.5173	3.20173	1570	2	4
AT2G14560	0.296635	0.42776	1.3256	16141	30	4
AT2G14610	0	0	3.38511	18710	38	4
AT2G14750	114.571	111.317	126.691	1663	3	4
AT2G14830	5.86136	4.65486	7.54224	2286	6	4
AT2G14835	22.7519	21.423	24.1414	2286	6	4
AT2G14900	25.0889	31.4061	41.6567	1570	2	4
AT2G15090	73.4139	76.8117	83.7025	1570	2	4
AT2G15310	3.14012	3.42699	4.34879	10129	19	4
AT2G15320	10.279	11.2802	12.7065	1570	2	4
AT2G15400	0.862207	1.11377	1.62561	1570	2	4
AT2G15430	24.0044	21.6168	26.5435	2286	6	4
AT2G15490	2.0842	12.1685	28.9034	1570	2	4
AT2G15730	2.33894	2.36915	3.0851	18710	38	4
AT2G15860	14.4487	13.9474	15.1557	2286	6	4
AT2G16060	4.27395	4.00966	8.40364	18710	38	4
AT2G16270	3.87794	3.45615	4.8732	5085	10	4
AT2G16367	0	1.08219	49.8883	18710	38	4
AT2G16440	6.28994	5.72547	6.59849	9764	18	4
AT2G16530	5.92079	6.07856	7.21313	16141	30	4
AT2G16580	2.34306	2.07929	3.99533	1663	3	4
AT2G16586	22.4902	25.1912	50.2274	16141	30	4
AT2G16600	1110.89	1033.71	1196.72	2286	6	4
AT2G16700	33.1554	36.5414	55.5267	16141	30	4
AT2G16710	34.3837	33.6397	38.3424	1663	3	4
AT2G16740	22.9097	20.9786	25.6936	2286	6	4
AT2G16770	5.13329	5.16986	6.596	18710	38	4
AT2G16780	27.4017	22.9578	31.0378	9764	18	4
AT2G16790	10.1782	11.6314	14.0131	1570	2	4
AT2G16850	34.6048	28.8304	46.8518	5085	10	4
AT2G16940	24.8563	25.6123	27.7608	10129	19	4
AT2G16990	2.29161	2.59728	3.28935	10129	19	4
AT2G17040	0.792581	2.09712	5.42618	10129	19	4
AT2G17120	15.152	14.6754	17.5483	1663	3	4
AT2G17130	29.5855	31.4278	34.7917	1570	2	4
AT2G17150	3.26877	3.16586	3.79922	1663	3	4
AT2G17200	34.6961	35.0799	39.4228	16141	30	4
AT2G17230	24.8681	25.6316	27.2173	1570	2	4
AT2G17280	8.49395	6.99532	12.1682	5085	10	4
AT2G17360	280.515	259.514	330.812	5085	10	4
AT2G17410	10.9675	12.0752	14.0719	1570	2	4
AT2G17420	99.7079	106.54	122.013	10129	19	4
AT2G17442	4.81547	4.24613	6.31605	5085	10	4
AT2G17480	9.01215	9.10119	10.5596	18710	38	4
AT2G17560	112.858	124.542	156.475	10129	19	4
AT2G17570	3.28817	3.79699	5.06989	10129	19	4
AT2G17700	8.77373	8.60535	10.425	1663	3	4
AT2G17760	14.8638	14.464	15.4585	2286	6	4
AT2G17830	1.89147	1.82565	2.58092	18710	38	4
AT2G17980	18.6248	19.3673	22.8584	16141	30	4
AT2G17990	30.6637	33.6557	38.8253	1570	2	4
AT2G18020	821.089	739.581	959.286	5085	10	4
AT2G18050	7.05486	16.4476	127.356	16141	30	4
AT2G18150	2.36358	1.69102	15.5436	18710	38	4
AT2G18170	14.3695	13.1379	16.8001	5085	10	4
AT2G18193	0.771971	3.66817	22.7904	16141	30	4
AT2G18196	5.83974	6.75433	8.70237	1570	2	4
AT2G18350	7.63703	6.82624	8.58308	2286	6	4
AT2G18370	26.7361	38.9451	70.9505	10129	19	4
AT2G18380	3.62877	3.78565	5.28502	16141	30	4
AT2G18400	51.9298	50.0107	61.1865	1663	3	4
AT2G18410	7.44329	6.92485	9.0908	5085	10	4
AT2G18440	89.6254	91.0771	108.153	16141	30	4
AT2G18500	3.39438	4.7588	6.81393	1570	2	4
AT2G18600	2.56879	5.62466	11.234	1570	2	4
AT2G18660	0.0855034	0.100415	2.53205	18710	38	4
AT2G18670	4.5473	5.31045	6.77424	1570	2	4
AT2G18690	5.15986	4.34936	5.90145	2286	6	4
AT2G18735	6.08946	5.50844	8.21992	1663	3	4
AT2G18740	75.903	80.2706	86.8945	1570	2	4
AT2G18770	11.9676	12.4712	13.7137	10129	19	4
AT2G18780	1.63293	1.21325	2.98887	1663	3	4
AT2G18850	4.68529	4.54307	4.84247	2286	6	4
AT2G18917	3.07806	3.17144	3.4356	10129	19	4
AT2G18969	0.937634	1.33445	2.15045	1570	2	4
AT2G18970	0.884959	1.02248	1.34335	10129	19	4
AT2G18990	28.2138	29.4933	31.9523	1570	2	4
AT2G19080	20.9073	22.326	27.3052	10129	19	4
AT2G19090	2.33115	2.36991	3.3406	18710	38	4
AT2G19180	35.4298	33.2605	42.023	5085	10	4
AT2G19350	20.2175	19.952	23.8365	18710	38	4
AT2G19380	1.05177	0.95601	1.21469	5085	10	4
AT2G19430	13.246	11.7878	15.2712	2286	6	4
AT2G19520	33.7389	31.6384	35.7777	2286	6	4
AT2G19570	2.20415	2.61047	3.84347	10129	19	4
AT2G19572	24.9698	27.7538	35.1268	10129	19	4
AT2G19620	8.04765	7.77951	9.30239	1663	3	4
AT2G19710	2.12741	2.24069	2.43831	1570	2	4
AT2G19730	645.806	640.33	815.212	18710	38	4
AT2G19740	145.786	155.024	180.444	10129	19	4
AT2G19750	237.484	228.846	270.762	1663	3	4
AT2G19790	97.5297	100.07	110.329	10129	19	4
AT2G19810	11.5685	15.3646	35.0869	16141	30	4
AT2G19860	20.0033	20.1825	21.2897	16141	30	4
AT2G20060	32.7185	31.7469	39.7088	1663	3	4
AT2G20100	5.13142	4.57053	5.88858	2286	6	4
AT2G20110	1.21469	1.34121	1.90967	16141	30	4
AT2G20140	38.5367	38.7212	43.01	18710	38	4
AT2G20142	0.355989	0.508235	1.52277	16141	30	4
AT2G20180	10.048	10.2031	11.0931	16141	30	4
AT2G20360	92.0213	92.4776	104.025	18710	38	4
AT2G20362	2.92251	3.62038	4.61161	1570	2	4
AT2G20420	95.7238	101.395	110.157	1570	2	4
AT2G20480	24.3221	25.2255	29.7478	16141	30	4
AT2G20490	171.686	174.734	216.884	16141	30	4
AT2G20515	11.1076	11.3826	18.682	18710	38	4
AT2G20580	34.7192	34.2969	36.9002	1663	3	4
AT2G20590	4.41491	4.61238	5.62293	16141	30	4
AT2G20635	3.81929	3.84997	4.59922	18710	38	4
AT2G20680	3.86965	3.69466	3.96894	9764	18	4
AT2G20700	0.975545	0.741867	1.10506	9764	18	4
AT2G20710	2.42055	2.56028	3.27712	16141	30	4
AT2G20770	1.92576	1.55325	2.89998	5085	10	4
AT2G20800	0.0534064	0.0677232	1.99031	18710	38	4
AT2G20810	16.9392	16.024	18.8694	5085	10	4
AT2G20820	386.5	335.859	414.747	9764	18	4
AT2G20850	4.99748	4.88003	5.73922	1663	3	4
AT2G20875	6.94823	7.22587	10.8188	16141	30	4
AT2G20940	29.2711	27.65	32.9567	5085	10	4
AT2G21050	13.4359	11.4772	18.9004	5085	10	4
AT2G21060	156.639	143.751	207.424	1663	3	4
AT2G21160	151.694	165.974	186.908	1570	2	4
AT2G21180	19.9222	23.2544	28.9463	1570	2	4
AT2G21188	1.15245	1.32097	3.19767	16141	30	4
AT2G21190	40.9259	40.1426	45.1337	1663	3	4
AT2G21195	50.9949	42.0471	55.8913	9764	18	4
AT2G21230	10.9896	10.9459	13.3233	18710	38	4
AT2G21240	33.589	33.0352	38.2476	1663	3	4
AT2G21250	108.499	108.988	128.948	18710	38	4
AT2G21270	39.8448	40.2262	56.2204	18710	38	4
AT2G21300	8.75358	10.7462	13.8975	1570	2	4
AT2G21320	2.84578	3.24921	3.95712	1570	2	4
AT2G21350	2.42446	1.61243	3.78464	5085	10	4
AT2G21500	4.64241	4.49043	5.34798	1663	3	4
AT2G21580	310.272	282.553	353.447	2286	6	4
AT2G21590	2.45752	2.64278	4.33018	16141	30	4
AT2G21640	7.18812	13.3846	53.3637	16141	30	4
AT2G21800	0.895023	0.828122	1.34421	1663	3	4
AT2G21820	0.574817	3.05539	10.96	10129	19	4
AT2G21870	354.028	346.327	391.871	1663	3	4
AT2G21940	9.62106	9.90718	10.8134	10129	19	4
AT2G22080	72.7489	71.4267	90.6632	18710	38	4
AT2G22120	13.0577	11.7562	14.3873	2286	6	4
AT2G22240	4.94555	4.51643	6.52802	1663	3	4
AT2G22330	53.9809	61.8144	78.9221	1570	2	4
AT2G22420	6.21524	8.74342	17.0595	10129	19	4
AT2G22425	172.162	166.389	180.74	2286	6	4
AT2G22430	143.815	146.909	195.468	18710	38	4
AT2G22480	19.5859	19.7001	21.9165	18710	38	4
AT2G22482	5.61804	5.5657	6.59459	18710	38	4
AT2G22490	14.0583	14.5289	16.8133	16141	30	4
AT2G22570	12.5091	11.853	13.0098	9764	18	4
AT2G22640	26.9157	26.929	27.1441	18710	38	4
AT2G22670	162.069	157.328	183.318	1663	3	4
AT2G22780	49.0268	50.4463	61.7586	16141	30	4
AT2G22840	8.8867	7.98854	11.7641	1663	3	4
AT2G22860	0.98611	1.07408	3.91736	18710	38	4
AT2G22890	6.2899	6.59032	7.83934	16141	30	4
AT2G22900	15.0456	13.7081	16.2444	2286	6	4
AT2G23000	4.17439	5.80925	12.6891	16141	30	4
AT2G23010	6.24414	8.89882	18.3852	10129	19	4
AT2G23030	6.42084	7.27694	8.71207	1570	2	4
AT2G23090	633.03	592.372	749.911	5085	10	4
AT2G23120	178.62	251.808	460.895	10129	19	4
AT2G23130	23.4424	19.6715	25.2267	9764	18	4
AT2G23140	5.18338	5.11402	5.40962	1663	3	4
AT2G23150	3.22793	4.28142	5.8085	1570	2	4
AT2G23170	2.29466	1.68728	3.06991	2286	6	4
AT2G23200	3.22997	3.35459	4.33999	16141	30	4
AT2G23290	10.1214	11.0276	14.9998	16141	30	4
AT2G23340	36.532	35.0053	40.2876	5085	10	4
AT2G23370	6.84607	7.34774	8.79908	10129	19	4
AT2G23450	10.19	10.0112	10.3802	2286	6	4
AT2G23590	9.27467	9.93775	14.648	16141	30	4
AT2G23680	3.99907	3.76792	4.76934	1663	3	4
AT2G23755	3.61788	3.32326	4.23905	5085	10	4
AT2G23780	37.4804	36.1928	41.5583	5085	10	4
AT2G23820	30.3274	30.8744	33.8595	16141	30	4
AT2G23930	230.977	204.862	251.834	9764	18	4
AT2G23980	11.5136	11.011	11.9097	9764	18	4
AT2G24040	44.8451	45.462	53.0114	16141	30	4
AT2G24180	27.7839	35.3093	54.0626	10129	19	4
AT2G24200	117.83	111.806	134.749	5085	10	4
AT2G24230	4.49878	4.34921	4.80606	5085	10	4
AT2G24260	6.89831	11.9409	21.2332	1570	2	4
AT2G24270	99.8211	92.1391	140.657	1663	3	4
AT2G24290	34.6227	31.8176	39.2112	5085	10	4
AT2G24360	37.8441	35.8031	41.2965	5085	10	4
AT2G24430	2.32428	2.33455	3.22998	18710	38	4
AT2G24440	7.43663	7.53683	8.28271	16141	30	4
AT2G24490	13.7396	12.7238	14.3531	9764	18	4
AT2G24500	31.3711	30.5684	34.7902	1663	3	4
AT2G24530	1.62359	1.74155	1.90937	1570	2	4
AT2G24600	1.69026	1.37605	2.82534	1663	3	4
AT2G24645	4.01526	3.99659	4.06935	5085	10	4
AT2G24700	1.11893	0.97077	2.02957	1663	3	4
AT2G24765	76.3559	75.1003	81.4819	1663	3	4
AT2G24790	183.508	193.584	242.625	16141	30	4
AT2G24800	0.659583	0.705699	1.06085	16141	30	4
AT2G24945	35.801	33.1961	40.645	5085	10	4
AT2G24970	4.62147	4.49734	6.84952	18710	38	4
AT2G24990	7.14694	7.49404	8.7479	10129	19	4
AT2G25010	6.65876	6.80896	7.17404	10129	19	4
AT2G25060	93.7359	90.664	118.495	1663	3	4
AT2G25210	631.932	641.925	785.708	16141	30	4
AT2G25270	7.44433	7.4431	12.3176	18710	38	4
AT2G25355	7.91532	7.34197	9.71054	5085	10	4
AT2G25450	430.126	435.278	452.778	10129	19	4
AT2G25460	0.554529	0.68957	1.64366	16141	30	4
AT2G25510	77.5193	97.3338	259.975	16141	30	4
AT2G25520	87.6804	87.0567	99.4354	18710	38	4
AT2G25560	3.37266	3.20563	3.74332	5085	10	4
AT2G25625	11.3398	15.4786	21.7715	1570	2	4
AT2G25670	50.44	52.6673	61.6406	10129	19	4
AT2G25690	3.93354	3.09616	5.33287	5085	10	4
AT2G25720	38.519	35.382	43.9549	5085	10	4
AT2G25737	5.10561	5.33426	6.421	16141	30	4
AT2G25760	12.1067	12.1926	12.5485	16141	30	4
AT2G25790	6.73223	6.34046	8.11802	1663	3	4
AT2G25880	13.227	12.6095	17.0267	1663	3	4
AT2G25910	29.3636	32.7973	42.1517	10129	19	4
AT2G25920	9.67805	9.81075	10.0143	1570	2	4
AT2G25940	1.46547	1.74593	2.35888	1570	2	4
AT2G25950	29.0623	30.109	31.7032	1570	2	4
AT2G26000	2.99402	3.16885	3.61983	10129	19	4
AT2G26020	1.04628	0.526955	2.58321	5085	10	4
AT2G26040	1.87208	2.06101	3.11903	16141	30	4
AT2G26060	25.0695	23.8869	28.4136	5085	10	4
AT2G26070	9.33503	8.29593	11.1057	5085	10	4
AT2G26170	10.1723	11.7723	14.373	1570	2	4
AT2G26180	4.76664	4.20563	5.37034	2286	6	4
AT2G26210	22.2036	24.1841	31.6689	10129	19	4
AT2G26260	8.9399	8.7846	9.15786	2286	6	4
AT2G26300	18.5299	23.2549	30.5702	1570	2	4
AT2G26310	0.970373	1.48162	2.19454	1570	2	4
AT2G26330	17.8839	19.5735	28.2236	16141	30	4
AT2G26350	6.09138	6.56461	7.58501	1570	2	4
AT2G26430	16.683	17.712	20.3954	10129	19	4
AT2G26590	28.4541	28.1722	33.8074	18710	38	4
AT2G26660	16.2242	18.0621	21.2824	1570	2	4
AT2G26690	21.9695	25.8125	35.6402	10129	19	4
AT2G26700	1.53159	1.47519	2.94269	18710	38	4
AT2G26740	63.0486	63.0405	71.7008	18710	38	4
AT2G26760	8.42555	9.76267	13.1504	10129	19	4
AT2G26770	22.7932	20.7292	24.0338	9764	18	4
AT2G26780	4.76665	5.26661	6.47758	10129	19	4
AT2G26810	5.59556	5.63714	6.15413	16141	30	4
AT2G26860	3.99034	4.32646	4.83534	1570	2	4
AT2G26870	6.67369	5.9373	7.46397	2286	6	4
AT2G26920	6.61253	7.2087	8.88052	10129	19	4
AT2G26970	11.9823	12.5816	14.4766	10129	19	4
AT2G27020	128.963	137.456	156.715	10129	19	4
AT2G27030	190.745	188.719	193.809	2286	6	4
AT2G27040	12.1358	11.2772	13.573	5085	10	4
AT2G27080	2.86314	3.98576	5.7448	1570	2	4
AT2G27090	5.23129	5.38967	5.64015	1570	2	4
AT2G27130	16.5354	16.9525	17.7183	1570	2	4
AT2G27180	0.727454	0.720141	1.0038	18710	38	4
AT2G27200	4.13081	4.58515	5.30084	1570	2	4
AT2G27230	13.7624	14.2713	17.9438	16141	30	4
AT2G27260	15.5843	15.788	18.3621	16141	30	4
AT2G27385	372.172	359.686	382.112	9764	18	4
AT2G27400	13.334	13.328	14.1324	18710	38	4
AT2G27480	2.22847	2.39323	3.17148	16141	30	4
AT2G27530	468.404	460.422	531.315	1663	3	4
AT2G27535	0.525922	0	3.28316	1663	3	4
AT2G27550	12.2048	18.0452	32.9875	10129	19	4
AT2G27710	608.785	616.769	725.077	16141	30	4
AT2G27720	768.194	680.183	909.744	5085	10	4
AT2G27730	228.973	247.954	324.107	10129	19	4
AT2G27970	79.2522	77.31	100.602	18710	38	4
AT2G28130	3.31314	3.39366	3.54969	1570	2	4
AT2G28140	5.18409	5.54587	8.2822	16141	30	4
AT2G28200	6.2532	7.61786	10.718	10129	19	4
AT2G28230	13.7994	13.6643	14.6694	1663	3	4
AT2G28500	1.1168	0.852217	3.43803	1663	3	4
AT2G28510	17.8494	19.0414	27.1123	16141	30	4
AT2G28590	1.40264	1.35991	1.87148	18710	38	4
AT2G28690	3.94788	3.85979	4.63004	1663	3	4
AT2G28740	245.085	245.277	292.179	18710	38	4
AT2G28790	38.5559	41.0218	101.998	18710	38	4
AT2G28910	243.493	218.934	258.716	9764	18	4
AT2G28940	4.78548	4.59615	5.52421	1663	3	4
AT2G29020	54.8105	54.6047	62.7715	18710	38	4
AT2G29065	1.16563	1.28843	1.74436	10129	19	4
AT2G29140	9.01717	9.43554	10.1797	1570	2	4
AT2G29190	11.4688	11.7665	12.9318	10129	19	4
AT2G29200	6.19499	6.54242	7.75555	10129	19	4
AT2G29280	1.92869	1.46197	2.19244	9764	18	4
AT2G29290	44.777	46.209	52.487	16141	30	4
AT2G29320	16.7283	17.7137	25.224	16141	30	4
AT2G29330	6.50095	7.11179	16.1386	16141	30	4
AT2G29340	50.6903	53.1064	111.998	18710	38	4
AT2G29390	21.9733	23.303	25.5917	1570	2	4
AT2G29400	46.5761	49.4351	64.2234	16141	30	4
AT2G29440	8.99644	7.34595	14.5357	1663	3	4
AT2G29460	0.483757	0.892469	4.08642	16141	30	4
AT2G29490	11.3807	22.3109	39.518	1570	2	4
AT2G29500	3.45671	5.79319	13.0435	10129	19	4
AT2G29530	113.495	113.331	130.817	18710	38	4
AT2G29570	27.6913	27.3764	30.4142	1663	3	4
AT2G29740	3.1511	3.16958	3.23143	10129	19	4
AT2G29890	3.88105	3.91533	5.27201	18710	38	4
AT2G29960	100.353	107.475	134.555	10129	19	4
AT2G29990	3.41542	4.04294	5.77127	10129	19	4
AT2G30000	22.3415	22.8138	28.1759	16141	30	4
AT2G30040	5.97994	5.72736	6.76654	5085	10	4
AT2G30060	83.4863	79.1294	88.7051	2286	6	4
AT2G30140	12.9049	13.9699	20.5471	16141	30	4
AT2G30160	12.2604	11.9364	12.7371	2286	6	4
AT2G30260	38.7057	41.554	53.2279	10129	19	4
AT2G30370	1.96664	2.191	3.16174	16141	30	4
AT2G30460	7.05839	6.85787	7.32999	2286	6	4
AT2G30490	181.522	178.968	221.967	18710	38	4
AT2G30500	11.2159	13.358	17.2776	1570	2	4
AT2G30505	0.96639	0.754661	1.14483	9764	18	4
AT2G30530	10.9641	13.0633	16.393	1570	2	4
AT2G30540	9.77545	13.8726	23.8695	10129	19	4
AT2G30550	13.1454	11.8431	17.2521	5085	10	4
AT2G30580	3.05326	3.42432	4.13186	1570	2	4
AT2G30590	10.5341	11.6973	17.8127	16141	30	4
AT2G30620	140.485	130.37	167.747	5085	10	4
AT2G30710	12.874	12.0586	14.3767	5085	10	4
AT2G30750	0.438113	0.111575	2.97923	1663	3	4
AT2G30780	6.01797	5.54928	7.23393	5085	10	4
AT2G30790	1.92273	3.55829	6.55749	1570	2	4
AT2G30860	2060.69	1763.27	2336.93	2286	6	4
AT2G30880	9.59572	9.72766	10.6437	16141	30	4
AT2G30910	5.73091	6.12145	6.90512	1570	2	4
AT2G30970	65.1634	65.7128	75.7078	18710	38	4
AT2G31141	7.72219	10.0329	22.9213	16141	30	4
AT2G31160	15.4282	12.7527	19.6463	2286	6	4
AT2G31180	1.15125	1.0917	2.97262	18710	38	4
AT2G31190	7.16467	6.40605	7.67109	9764	18	4
AT2G31200	34.7672	37.7132	47.1189	10129	19	4
AT2G31240	6.22975	6.5032	7.0403	1570	2	4
AT2G31290	2.29289	2.45069	2.90547	10129	19	4
AT2G31300	4.65159	4.6618	5.92579	18710	38	4
AT2G31305	21.6978	20.6869	22.3246	9764	18	4
AT2G31390	83.9643	88.8144	110.287	16141	30	4
AT2G31410	104.214	102.973	114.463	1663	3	4
AT2G31490	398.146	387.538	440.351	1663	3	4
AT2G31600	2.59934	2.15403	3.04004	2286	6	4
AT2G31610	350.662	340.628	403.269	1663	3	4
AT2G31865	0.785987	0.795353	1.96153	18710	38	4
AT2G31880	9.50364	13.9573	20.25	1570	2	4
AT2G31890	15.4996	15.0895	16.0377	2286	6	4
AT2G31955	10.1403	10.6879	11.949	10129	19	4
AT2G31980	1.71959	2.1252	4.32672	16141	30	4
AT2G32010	3.37326	3.55143	3.94668	10129	19	4
AT2G32020	1.80006	3.90384	11.8992	10129	19	4
AT2G32060	387.256	335.473	424.344	9764	18	4
AT2G32070	37.8666	36.68	41.3645	5085	10	4
AT2G32190	4.42092	10.2397	30.3627	10129	19	4
AT2G32210	4.10746	4.14083	12.0471	18710	38	4
AT2G32280	10.9376	11.5522	20.689	16141	30	4
AT2G32410	3.86739	3.69479	3.98488	9764	18	4
AT2G32415	2.18645	2.40999	2.94089	10129	19	4
AT2G32440	12.8444	12.2724	13.623	2286	6	4
AT2G32487	2.424	2.41196	3.07347	18710	38	4
AT2G32520	56.2775	54.5499	69.8402	1663	3	4
AT2G32530	3.26661	4.30747	6.39542	1570	2	4
AT2G32540	7.40201	7.93985	11.5733	16141	30	4
AT2G32560	28.5827	29.3155	32.109	10129	19	4
AT2G32590	2.12883	1.91125	2.85773	1663	3	4
AT2G32600	23.9228	24.4864	25.5778	1570	2	4
AT2G32700	24.2265	23.2749	24.7052	9764	18	4
AT2G32720	78.9281	77.3977	85.7745	1663	3	4
AT2G32765	21.097	21.0774	33.44	18710	38	4
AT2G32870	18.2207	23.2693	36.0596	10129	19	4
AT2G32920	37.8532	40.9627	48.12	10129	19	4
AT2G32930	1.69846	1.50587	2.41593	1663	3	4
AT2G32960	8.98988	8.013	11.0375	5085	10	4
AT2G32980	14.9256	16.9437	20.2599	1570	2	4
AT2G33040	283.884	271.623	326	1663	3	4
AT2G33150	160.749	148.954	183.706	5085	10	4
AT2G33170	5.18717	5.05853	5.4375	5085	10	4
AT2G33210	26.2925	25.8771	27.5102	5085	10	4
AT2G33310	25.1722	25.3375	26.5449	16141	30	4
AT2G33340	45.4442	42.9906	54.4931	1663	3	4
AT2G33380	0.586938	3.96744	12.8917	10129	19	4
AT2G33400	11.5054	12.6495	15.1473	1570	2	4
AT2G33530	11.3172	9.89816	14.4406	5085	10	4
AT2G33560	4.9848	5.46972	7.23193	10129	19	4
AT2G33580	1.08821	1.40622	2.28953	10129	19	4
AT2G33585	10.3291	11.1331	13.0106	10129	19	4
AT2G33590	11.2934	13.1013	16.5874	1570	2	4
AT2G33610	14.2286	14.9023	16.2668	1570	2	4
AT2G33620	16.4962	15.9005	23.7037	18710	38	4
AT2G33630	27.884	26.6084	29.5697	2286	6	4
AT2G33680	1.08754	1.07256	1.26384	18710	38	4
AT2G33730	20.4206	20.2478	23.225	18710	38	4
AT2G33793	2.63895	2.66829	3.40732	18710	38	4
AT2G33830	961.436	930.295	1008.69	2286	6	4
AT2G34040	22.9059	21.4979	26.0601	5085	10	4
AT2G34070	12.1922	13.0799	17.1098	16141	30	4
AT2G34140	2.5444	2.68652	3.11001	10129	19	4
AT2G34185	0.833143	0.651401	1.23214	5085	10	4
AT2G34190	9.51079	8.57459	11.7732	5085	10	4
AT2G34340	6.1725	5.4371	7.59879	5085	10	4
AT2G34470	57.0395	61.1917	75.685	10129	19	4
AT2G34480	764.467	735.484	886.593	1663	3	4
AT2G34520	36.7169	38.0035	45.3783	16141	30	4
AT2G34530	1.1086	0.852482	1.3587	2286	6	4
AT2G34560	51.8161	51.8262	68.3351	18710	38	4
AT2G34610	3.12338	3.72704	7.42569	16141	30	4
AT2G34620	44.5259	45.1782	47.1016	10129	19	4
AT2G34630	19.2186	19.8409	23.1012	16141	30	4
AT2G34650	2.89379	2.4735	4.56008	1663	3	4
AT2G34710	11.7606	11.0356	12.9544	5085	10	4
AT2G34720	11.6102	12.7258	14.6192	1570	2	4
AT2G34750	26.314	27.8735	31.1201	1570	2	4
AT2G34790	6.05796	6.78035	8.07561	1570	2	4
AT2G34810	21.7041	19.9771	37.6331	1663	3	4
AT2G34900	13.4885	14.5782	18.851	10129	19	4
AT2G34920	1.95941	1.80198	2.58121	1663	3	4
AT2G34930	1.13592	1.06832	1.61301	1663	3	4
AT2G34980	0.986795	0.793268	1.22461	2286	6	4
AT2G35010	38.4693	37.3653	40.0856	2286	6	4
AT2G35020	18.8363	19.6119	20.8134	1570	2	4
AT2G35030	1.6979	1.15132	1.96985	9764	18	4
AT2G35060	5.83652	6.8239	8.62278	1570	2	4
AT2G35070	0.0481112	0.0342847	1.33187	18710	38	4
AT2G35120	87.5749	103.092	126.819	1570	2	4
AT2G35130	9.43407	9.67179	10.0269	1570	2	4
AT2G35160	0.820179	0.843338	1.02395	16141	30	4
AT2G35260	72.4783	74.7877	80.004	10129	19	4
AT2G35310	0.946656	1.14856	1.94432	10129	19	4
AT2G35320	12.5677	12.2124	13.6677	5085	10	4
AT2G35330	11.1452	11.3185	12.4868	16141	30	4
AT2G35350	2.29583	2.60245	3.60047	10129	19	4
AT2G35470	25.4833	24.8153	27.5925	5085	10	4
AT2G35520	45.1102	41.6357	47.5183	9764	18	4
AT2G35530	7.93425	7.40368	8.97619	5085	10	4
AT2G35550	1.18878	0.964152	2.73061	1663	3	4
AT2G35585	5.37597	6.85623	10.0329	1570	2	4
AT2G35600	0.951053	0.869922	1.21185	1663	3	4
AT2G35605	38.3946	36.4978	54.3642	1663	3	4
AT2G35635	172.928	161.456	195.462	5085	10	4
AT2G35736	14.3188	14.4302	16.8814	18710	38	4
AT2G35743	11.6106	0	65.7263	1663	3	4
AT2G35750	23.6283	24.2438	40.7144	18710	38	4
AT2G35795	37.8512	34.5165	41.9519	2286	6	4
AT2G35810	42.579	47.514	59.8769	10129	19	4
AT2G35840	41.3688	45.0646	51.3777	1570	2	4
AT2G35900	26.5205	23.1766	29.9391	2286	6	4
AT2G35940	10.4481	10.1388	10.7039	9764	18	4
AT2G35950	0.494816	0.496866	2.19567	18710	38	4
AT2G36060	71.3559	67.0988	81.1065	5085	10	4
AT2G36080	6.50314	8.87492	13.579	1570	2	4
AT2G36090	19.012	20.0972	22.3351	1570	2	4
AT2G36130	48.065	43.532	52.9154	2286	6	4
AT2G36160	410.611	368.593	467.206	2286	6	4
AT2G36170	308.829	283.172	339.381	2286	6	4
AT2G36210	2.86861	3.02985	3.29747	1570	2	4
AT2G36270	1.30838	1.30545	3.26375	18710	38	4
AT2G36307	5.68604	5.4357	6.3627	5085	10	4
AT2G36330	11.9062	10.7208	13.4319	2286	6	4
[truncated: 17,318 more rows]

## Sheet: Supplementary Table5
Supplementary Table 5 Primer sequence used in this study
Primer	Sequence 5'-3'	Note
gAtSK11-1302/1306-EcoR1F	CTATGACATGATTACGAATTCAACTTGAACATAATAAATGGCG	AtSK11 genome
gAtSK11-1302-Sal1-R	TTCTTCTCCTTTACTGTCGAC CAAACCGAGCCAAGGACACTG	AtSK11 genome
gAtSK11-1306-Sal1R	TCCAAGGGCGAATTGGTCGAC CAAACCGAGCCAAGGACACTG	AtSK11 genome
gAtSK12-1302/1306-EcoR1F	CTATGACATGATTACGAATTCTATGTTGATGTTAGTGGTAGTCTCC	AtSK12 genome
gAtSK12-1302-Sal1R	TTCTTCTCCTTTACTGTCGACCAAACTGAGCCACGGACATT	AtSK12 genome
gAtSK12-1306-Sal1R	TCCAAGGGCGAATTGGTCGACCAAACTGAGCCACGGACATT	AtSK12 genome
gAtSK13-1302/1306-EcoR1F	CTATGACATGATTACGAATTCGTGTATGTCCAAGTCCAAC	AtSK13 genome
gAtSK13-1302-Sal1R	TTCTTCTCCTTTACTGTCGACGAGAGCGAGGAAGGAACATTG	AtSK13 genome
AtSK11pro-F	ggaattcAACTTGAACATAATAAATGGCGAAC	Promoter
AtSK11pro-R	ggggtaccTTTTCAGGCTACAAAACTCTTC	Promoter
AtSK12pro-F	ggaattcTATGTTGATGTTAGTGGTAGTCTCC	Promoter
AtSK12pro-R	ggggtaccCCCAAGATTAAAACAGAAGAATTTG	Promoter
AtSK13pro-F	gGAATTCGTGTATGTCCAAGTCCAAC	Promoter
AtSK13pro-R	ggggtaccATGTATTCAAGATCTTTAATTCAAT	Promoter
AtSK31pro-F	ggaattcACTGCCGACGAACAAGTGAGGAGC	Promoter
AtSK31pro-R	ggggtaccTGATTCGTTTGGGATTAGGGTTTC	Promoter
AtSK32pro-F	ggaattcTTACGCCGTCGTTTTCTCCC	Promoter
AtSK32pro-R	ggggtaccCTTCGCTTTATTCACCAACCAAAC	Promoter
AtSK41pro-F	ggaattcTCCCATTTCTTTTGAGATTTAG	Promoter
AtSK41pro-R	ggggtaccGATATATATTCAGAAGATAACACG	Promoter
AtSK42pro-F	gGAATTCACCAATCTGATCTTTGATTC	Promoter
AtSK42pro-R	ggggtaccGGTGGTGGTTGTTCGGAAG	Promoter
BIN2pro-F	TACGAATTCATGCAATTTACCGATTTCTTGAC	Promoter
BIN2pro-R	CCGGGTACCGGCGATAGAGACACAGAGAGGA	Promoter
BIL1pro-F	TACGAATTCAAATATTGTCTGGCACTTAAGGA	Promoter
BIL1pro-R	CCGGGTACCGTGCTTTTACAGCTCTAACTTCTC	Promoter
BIL2pro-F	TACGAATTCCGGAGCTCTGTTTGATCATC	Promoter
BIL2pro-R	CCGGGTACCGTGCTTTTTTACTCTTTTCTCTCTC	Promoter
Atsk11T-DNA-F	CGACAGATTCTCTCTTCTCTACCAA	Genotyping
Atsk11T-DNA-R	TTACTTGATGAGTGTGCGGATTTAC	Genotyping
Atsk12T-DNA-F	GACAGATTTGAAGAGCGTGAC	Genotyping
Atsk12T-DNA-R	GCTCACGATTCTTGTACCTCC	Genotyping
Atsk13T-DNA-F	TAGTTATTATTCAGCCCACCAGAAC	Genotyping
Atsk13T-DNA-R	AGGTTTGGAGAATACTGGAGAAGTC	Genotyping
LBb1.3	ATTTTGCCGATTTCGGAAC	Genotyping
GABI T-DNA LB	ATAATAACGCTGCGGACATCTACATTTT	Genotyping
AtSK11qRT-F	AAGAGACCCAAACGCACGTCTACC	qRT-PCR
AtSK11qRT-R	ACACCTTTCAGCTCGTGAGGCTT	qRT-PCR
AtSK12qRT-F	TCTCGGGCAGCCATTGTTCC	qRT-PCR
AtSK12qRT-R	CTTCCCTTGTTGGTGTTCCCA	qRT-PCR
AtSK13qRT-F	AAGGCGAGCCAAACATCTCA	qRT-PCR
AtSK13qRT-R	CCTGGAAATAGAGGCTGTCCC	qRT-PCR
EXT6qRT-F	AGATCCTCAAGAACCATGGGAATA	qRT-PCR
EXT6qRT-R	ATGTGGCGCGTACTTAGGG	qRT-PCR
EXT10qRT-F	TAAGTGCCATTGCGGCTACA	qRT-PCR
EXT10qRT-R	ATGATGGAGGTGGTGGAGAAA	qRT-PCR
EXT12qRT-F	TTGCGGCTATAGTGACAGCA	qRT-PCR
EXT12qRT-R	AGGTGTCGGGGAATCGTAGA	qRT-PCR
EXT13qRT-F	TCTCCAGTCCACAAACACGA	qRT-PCR
EXT13qRT-R	ATGTGGCGTGTACTTAGGGC	qRT-PCR
PRP3-qRT-F	AACCTACCCTATTCTAGGAGCA	qRT-PCR
PRP3-qRT-R	ACTGGTCAACGACAAGTGGA	qRT-PCR
XTH14-qRT-F	ACCGCCTACTACCTATCGTCA	qRT-PCR
XTH14-qRT-R	GCCTTTACCTCCGGTGAACA	qRT-PCR
At3g49960-qRT-F	CGACTGCTTTGTCAATGGTTGT	qRT-PCR
At3g49960-qRT-R	CTTGTTCCGGCAACTAGGGT	qRT-PCR
TT6-qRT-F	TCGCTCGTGACTTCTTTGCT	qRT-PCR
TT6-qRT-R	CCTCTCCCTGGAGGTGACTA	qRT-PCR
U-Box-F	TCTTCTTCTGCTACATCTACTCTC	qRT-PCR
U-Box-R	AGTGTGTGAACCCGTGAAC	qRT-PCR
amiR-EXT6-I	gaTAATGGCACTTAAAATCACGAtctctcttttgtattcc	artificial microRNA
amiR-EXT6-II	gaTCGTGATTTTAAGTGCCATTAtcaaagagaatcaatga	artificial microRNA
amiR-EXT6-III	gaTCATGATTTTAAGAGCCATTTtcacaggtcgtgatatg	artificial microRNA
amiR-EXT6-IV	gaAAATGGCTCTTAAAATCATGAtctacatatatattcct	artificial microRNA
amiR-TT6-I	gaTGAAATACGTTACAATCTCCCtctctcttttgtattcc	artificial microRNA
amiR-TT6-II	gaGGGAGATTGTAACGTATTTCAtcaaagagaatcaatga	artificial microRNA
amiR-TT6-III	gaGGAAGATTGTAACCTATTTCTtcacaggtcgtgatatg	artificial microRNA
amiR-TT6-IV	gaAGAAATAGGTTACAATCTTCCtctacatatatattcct	artificial microRNA
amiR-XTH14-I	gaTATTGGCACGACCAGTTGCCCtctctcttttgtattcc	artificial microRNA
amiR-XTH14-II	gaGGGCAACTGGTCGTGCCAATAtcaaagagaatcaatga	artificial microRNA
amiR-XTH14-III	gaGGACAACTGGTCGAGCCAATTtcacaggtcgtgatatg	artificial microRNA
amiR-XTH14-IV	gaAATTGGCTCGACCAGTTGTCCtctacatatatattcct	artificial microRNA
amiR-PRP3-I	gaTAGTTGGCTTAGTGTACACTGtctctcttttgtattcc	artificial microRNA
amiR-PRP3-II	gaCAGTGTACACTAAGCCAACTAtcaaagagaatcaatga	artificial microRNA
amiR-PRP3-III	gaCAATGTACACTAACCCAACTTtcacaggtcgtgatatg	artificial microRNA
amiR-PRP3-IV	gaAAGTTGGGTTAGTGTACATTGtctacatatatattcct	artificial microRNA
amiR-At3G49960-I	gaTAATCACGACGGATGTTTCCAtctctcttttgtattcc	artificial microRNA
amiR-At3G49960-II	gaTGGAAACATCCGTCGTGATTAtcaaagagaatcaatga	artificial microRNA
amiR-At3G49960-III	gaTGAAAACATCCGTGGTGATTTtcacaggtcgtgatatg	artificial microRNA
amiR-At3G49960-IV	gaAAATCACCACGGATGTTTTCAtctacatatatattcct	artificial microRNA
PRP3pro-EcoR1-F	CTATGACATGATTACGAATTCACTTTCACTGTTTGATCCAATCC	Promoter
PRP3pro-Kpn1-R	TCTAGAGGATCCCCGGGTACCTGCTGAGCGCTTGGCTTGTA	Promoter
XTH14pro-EcoR1-F	CTATGACATGATTACGAATTCAGCTTTTAAACAAATGATCCAAAG	Promoter
XTH14pro-Kpn1-R	TCTAGAGGATCCCCGGGTACCTTTTCCCCGATTCTCTGTTG	Promoter
At3G49960pro-EcoR1-F	CTATGACATGATTACGAATTCTCGACATTTTGTGTTGAGTATAATC	Promoter
At3G49960pro-Kpn1-R	TCTAGAGGATCCCCGGGTACCTGTATGGACAAAACCGAGAGA	Promoter
EXT6pro-EcoR1-F	CTATGACATGATTACGAATTCCTTGTTTCTAGCTCGCTCTCG	Promoter
EXT6pro-Kpn1-R	TCTAGAGGATCCCCGGGTACCGGTTCTTGAGGATCTCATTACACC	Promoter
TT6pro-EcoR1-F	CTATGACATGATTACGAATTCTTGAATTTCGAGTTCTTGTAAAC	Promoter
TT6pro-Kpn1-R	TCTAGAGGATCCCCGGGTACCTGTAATTACGAAGACAAAAGACTA	Promoter
